# Supplementary material for: Gross Motor Skills Predict Classroom Behavior in Lower-Income Children
Source: Front Sports Act Living. 2019 Sep 18;1:29. doi: 10.3389/fspor.2019.00029 (PMC7739582; doi:10.3389/fspor.2019.00029)
Supplement: Supplementary file 1 [file Data_Sheet_1.CSV]

school	class	grade	age	sex	schoolid	totalid	height1	height2	weight1	weight2	bmi1	bmi2	pacer1	pacer2	locomotor0	ballskills0	tgmd0	behav20
1	1	3	9	0	202	1	1.32	1.38	30.20	30.00	17.33	15.75	15	50	7	8	15	1
1	1	3	9	0	203	2	1.37	1.42	38.80	40.00	20.67	19.84	15	14	7	8	15	1
1	1	3	9	1	204	3	1.37	1.41	36.00	35.40	19.18	17.81	15	25	7	2	9	1
1	1	3	9	0	205	4	1.40	1.50	41.50	42.30	21.17	18.80	15	23	7	8	15	1
1	1	3	8	1	207	6	1.47	1.50	57.80	61.50	26.75	27.33	15	31	7	8	15	1
1	1	3	9	1	208	7	1.26	1.31	22.50	21.90	14.17	12.76	33	25	7	7	14	1
1	1	3	9	1	209	8	1.36	1.43	36.00	37.80	19.46	18.49	15	23	7	8	15	1
1	1	3	9	0	210	9	1.42	1.42	31.50	31.50	15.62	15.62	14	23	7	8	15	1
1	1	3	8	0	211	10	1.19	1.26	26.10	27.10	18.43	17.07	33	23	8	11	19	1
1	1	3	9	1	213	12	1.36	1.43	54.00	38.40	29.20	18.78	11	13	7	8	15	1
1	1	3	9	0	214	13	1.56	1.62	61.00	64.00	25.07	24.39	27	12	7	8	15	1
1	1	3	8	0	215	14	1.32	1.37	27.00	28.60	15.50	15.24	15	53	8	10	18	1
1	1	3	9	1	216	15	1.40	1.44	37.20	40.10	18.98	19.34	15	24	7	8	15	1
1	1	3	9	1	217	16	1.27	1.28	22.00	22.80	13.64	13.92	3	8	8	5	13	1
1	1	3	8	1	218	17	1.45	1.52	38.80	41.50	18.45	17.96	16	31	7	8	15	1
1	1	3	9	0	219	18	1.38	1.46	34.90	36.10	18.33	16.94	33	23	7	11	19	1
1	1	3	8	0	220	19	1.37	1.40	44.00	47.40	23.44	24.18	15	10	7	8	15	1
1	1	3	9	1	221	20	1.44	1.47	53.70	56.80	25.90	26.29	20	20	6	11	18	1
1	2	5	11	1	512	21	1.50	1.56	44.30	46.20	19.69	18.98	13	44	10	9	19	0
1	2	5	10	0	513	22	1.50	1.55	31.70	30.00	14.09	12.49	22	44	10	9	19	0
1	2	5	10	1	514	23	1.42	1.45	50.50	51.90	25.04	24.68	27	41	11	11	22	0
1	2	5	10	0	516	25	1.57	1.65	39.00	41.00	15.82	15.06	16	34	11	9	20	0
1	2	5	11	0	517	26	1.52	1.55	68.70	71.00	29.74	29.55	15	44	10	9	19	0
1	2	5	11	1	518	27	1.57	1.66	52.70	55.60	21.38	20.18	18	31	10	9	19	0
1	2	5	11	0	519	28	1.52	1.61	69.00	70.70	29.86	27.28	20	31	9	8	17	0
1	2	5	10	1	520	29	1.45	1.50	37.80	38.50	17.98	17.11	22	44	11	10	22	0
1	2	5	11	0	521	30	1.57	1.63	63.60	63.40	25.80	23.86	18	44	10	9	19	0
1	2	5	11	0	522	31	1.45	1.45	31.60	31.60	15.03	15.03	21	44	10	9	19	0
1	2	5	10	1	523	32	1.55	1.61	43.70	43.50	18.19	16.78	22	51	8	9	17	0
1	2	5	11	1	524	33	1.42	1.46	32.00	34.10	15.87	16.00	22	9	10	11	22	0
1	2	5	11	0	525	34	1.49	1.53	40.50	42.10	18.24	17.98	51	85	9	10	19	0
1	2	5	10	1	527	36	1.42	1.50	31.40	32.40	15.57	14.40	32	62	10	9	19	0
1	2	5	11	0	528	37	1.50	1.57	63.00	62.00	28.00	25.15	22	30	11	10	21	0
1	2	5	11	0	529	38	1.42	1.48	39.60	40.00	19.64	18.26	51	87	10	9	19	0
1	2	5	10	1	530	39	1.55	1.61	63.90	65.00	26.60	25.08	13	16	10	9	19	0
1	2	5	11	1	531	40	1.50	1.57	35.70	36.70	15.87	14.89	15	44	9	9	18	0
1	2	5	11	1	532	41	1.63	1.71	121.40	120.00	45.69	41.04	4	8	10	11	21	0
1	2	5	11	1	534	43	1.52	1.60	52.40	55.00	22.68	21.48	28	62	10	9	19	0
1	2	5	10	0	535	44	1.35	1.40	31.40	32.30	17.23	16.48	29	63	11	10	21	0
1	2	5	10	1	536	45	1.44	1.45	30.40	31.10	14.66	14.79	18	24	10	9	19	0
1	3	0	6	0	27	46	1.09	1.12	17.30	18.00	14.56	14.35	34	20	6	6	12	1
1	3	0	6	1	29	48	1.19	1.22	19.00	19.50	13.42	13.10	18	20	6	6	12	1
1	3	0	6	1	30	49	1.22	1.22	28.40	28.40	19.08	19.08	15	20	6	5	11	1
1	3	0	6	0	31	50	1.17	1.24	18.00	18.00	13.15	11.71	25	20	6	6	12	1
1	3	0	6	1	32	51	1.19	1.22	24.60	25.50	17.37	17.13	25	20	6	7	13	1
1	3	0	6	0	34	53	1.21	1.25	22.50	22.40	15.37	14.34	31	20	5	11	16	1
1	3	0	6	0	35	54	1.14	1.19	20.50	21.00	15.77	14.83	25	20	6	6	12	1
1	3	0	6	0	36	55	1.24	1.28	36.60	37.50	23.80	22.89	35	20	6	6	12	1
1	3	0	6	0	37	56	1.19	1.24	21.00	22.10	14.83	14.37	23	20	6	6	12	1
1	3	0	6	1	38	57	1.22	1.35	25.70	36.20	17.27	19.86	27	20	6	6	12	1
1	3	0	6	1	39	58	1.12	1.18	26.10	27.30	20.81	19.61	15	20	5	3	8	1
1	3	0	6	1	41	60	1.27	1.30	25.60	30.10	15.87	17.81	25	20	9	7	16	1
1	3	0	6	1	42	61	1.22	1.24	22.40	22.60	15.05	14.70	34	20	6	6	12	1
1	3	0	6	0	43	62	1.13	1.20	19.60	19.90	15.35	13.82	29	20	6	6	12	1
1	3	0	6	0	44	63	1.07	1.24	27.50	26.80	24.02	17.43	19	20	6	6	12	1
1	3	0	6	1	45	64	1.10	1.10	18.90	18.90	15.62	15.62	25	20	6	6	12	1
1	3	0	6	1	46	65	1.13	1.18	20.60	20.50	16.13	14.72	35	20	6	6	12	1
1	3	0	6	0	47	66	1.26	1.32	29.50	32.50	18.58	18.65	35	20	6	6	12	1
1	3	0	6	0	48	67	1.13	1.15	18.50	19.70	14.49	14.90	29	20	6	6	12	1
1	3	0	6	1	49	68	1.12	1.15	20.60	22.40	16.42	16.94	25	20	5	3	8	1
1	3	0	6	1	51	70	1.19	1.24	27.30	28.80	19.28	18.73	17	20	6	6	12	1
1	4	1	7	0	97	71	0.74	1.28	21.90	21.60	39.99	13.18	27	20	7	10	17	1
1	4	1	7	1	98	72	1.27	1.27	24.70	24.70	15.31	15.31	25	22	8	8	16	1
1	4	1	6	1	99	73	1.37	1.37	44.60	47.50	23.76	25.31	22	22	6	10	16	1
1	4	1	7	1	101	75	1.19	1.24	30.10	31.50	21.26	20.49	34	22	6	6	12	1
1	4	1	6	1	102	76	1.28	1.34	28.90	31.30	17.64	17.43	34	35	9	7	16	1
1	4	1	7	0	103	77	1.14	1.19	18.20	18.90	14.00	13.35	5	23	4	1	5	1
1	4	1	6	0	105	79	1.17	1.20	26.90	29.30	19.65	20.35	9	23	5	8	13	1
1	4	1	7	0	106	80	1.24	1.32	25.00	25.20	16.26	14.46	17	22	7	3	10	1
1	4	1	6	1	107	81	1.16	1.21	20.70	20.50	15.38	14.00	34	32	8	9	17	1
1	4	1	7	0	108	82	1.30	1.35	26.30	28.40	15.56	15.58	8	23	9	11	21	1
1	4	1	7	1	109	83	1.22	1.25	26.70	28.60	17.94	18.30	18	12	7	7	14	1
1	4	1	6	1	111	85	1.21	1.26	19.60	20.30	13.39	12.79	10	7	8	7	15	1
1	4	1	6	1	112	86	1.22	1.22	26.90	26.90	18.07	18.07	15	12	7	4	11	1
1	4	1	6	1	113	87	1.22	1.30	31.50	32.00	21.16	18.93	32	22	8	7	15	1
1	4	1	7	0	114	88	1.24	1.30	20.00	19.60	13.01	11.60	34	23	6	8	14	1
1	4	1	7	0	116	90	1.27	1.34	24.50	24.40	15.19	13.59	34	23	7	7	14	1
1	4	1	7	0	117	91	1.24	1.30	22.30	22.20	14.50	13.14	34	34	7	7	14	1
1	5	2	8	1	285	92	1.22	1.27	24.10	24.60	16.19	15.25	32	27	10	11	21	1
1	5	2	8	0	286	93	1.22	1.30	24.20	24.70	16.26	14.62	32	17	5	2	17	1
1	5	2	8	0	287	94	1.24	1.27	24.60	26.50	16.00	16.43	32	27	5	11	16	1
1	5	2	7	0	288	95	1.35	1.41	28.20	28.60	15.47	14.39	32	74	7	11	18	1
1	5	2	7	1	289	96	1.27	1.31	26.40	28.80	16.37	16.78	42	27	7	7	14	1
1	5	2	7	0	291	98	1.27	1.27	29.80	29.80	18.48	18.48	32	27	10	10	20	1
1	5	2	8	0	292	99	1.40	1.45	64.00	68.00	32.65	32.34	8	8	7	7	14	1
1	5	2	7	0	293	100	1.24	1.28	24.30	24.80	15.80	15.14	32	24	6	9	15	1
1	5	2	8	1	294	101	1.26	1.27	25.70	26.20	16.19	16.24	32	12	7	4	11	1
1	5	2	8	0	295	102	1.28	1.34	27.70	29.70	16.91	16.54	6	27	7	11	18	1
1	5	2	8	1	296	103	1.24	1.30	25.80	26.40	16.78	15.62	32	12	8	4	12	1
1	5	2	7	1	297	104	1.38	1.38	33.00	33.00	17.33	17.33	32	28	4	10	14	1
1	5	2	7	1	298	105	1.27	1.30	29.80	29.90	18.48	17.69	18	10	8	4	12	1
1	5	2	8	1	299	106	1.32	1.37	30.70	31.90	17.62	17.00	32	74	7	11	18	1
1	5	2	8	0	300	107	1.37	1.41	37.50	39.00	19.98	19.62	32	40	9	11	21	1
1	5	2	7	1	301	108	1.35	1.42	42.70	44.80	23.43	22.22	10	27	8	5	13	1
1	5	2	7	1	302	109	1.36	1.38	44.30	43.30	23.95	22.74	32	12	7	4	11	1
1	5	2	8	1	303	110	1.19	1.22	21.90	22.50	15.47	15.12	19	12	10	5	15	1
1	5	2	8	1	304	111	1.33	1.39	31.80	32.20	17.98	16.67	11	12	7	7	14	1
1	5	2	8	1	305	112	1.37	1.42	32.50	32.00	17.32	15.87	10	20	8	4	12	1
1	5	2	8	0	306	113	1.37	1.39	31.30	31.20	16.68	16.15	32	52	9	11	20	1
1	6	3	9	0	222	114	1.27	1.27	25.80	25.80	16.00	16.00	21	50	4	10	14	1
1	6	3	9	0	223	115	1.37	1.57	62.30	65.70	33.19	26.65	10	17	11	11	23	1
1	6	3	9	1	224	116	1.37	1.37	32.80	32.80	17.48	17.48	31	30	8	9	17	1
1	6	3	9	0	225	117	1.35	1.35	28.00	28.00	15.36	15.36	21	30	7	11	18	1
1	6	3	9	1	226	118	1.32	1.41	34.00	34.40	19.51	17.30	19	14	9	11	21	1
1	6	3	8	0	227	119	1.22	1.34	25.80	26.20	17.33	14.59	44	50	7	8	15	1
1	6	3	9	1	229	121	1.40	1.42	35.50	36.40	18.11	18.05	21	30	7	9	16	1
1	6	3	9	0	230	122	1.40	1.49	36.60	37.80	18.67	17.03	39	30	7	9	16	1
1	6	3	8	1	231	123	1.37	1.45	33.90	34.40	18.06	16.36	20	32	9	9	18	1
1	6	3	9	1	232	124	1.36	1.41	37.90	39.40	20.49	19.82	39	32	7	9	16	1
1	6	3	9	0	233	125	1.41	1.50	55.40	57.60	27.87	25.60	13	15	6	11	17	1
1	6	3	9	0	234	126	1.35	1.41	31.80	33.30	17.45	16.75	18	40	6	8	14	1
1	6	3	8	0	235	127	1.32	1.32	34.30	34.30	19.69	19.69	9	28	9	9	18	1
1	6	3	8	1	238	130	1.47	1.48	37.80	28.70	17.49	13.10	29	44	8	8	16	1
1	6	3	9	1	239	131	1.37	1.43	35.60	37.50	18.97	18.34	21	30	7	9	16	1
1	6	3	8	0	240	132	1.54	1.61	80.20	84.70	33.82	32.68	12	17	9	11	21	1
1	6	3	9	1	241	133	1.32	1.46	22.60	22.70	12.97	10.65	30	20	8	9	17	1
1	6	3	8	1	243	135	1.32	1.36	32.20	34.00	18.48	18.38	14	16	8	11	19	1
1	7	5	11	1	537	136	1.48	1.50	64.30	66.10	29.36	29.38	9	13	10	9	19	1
1	7	5	10	1	538	137	1.40	1.45	35.70	37.00	18.21	17.60	16	28	10	9	19	1
1	7	5	10	1	539	138	1.37	1.50	50.90	52.30	27.12	23.24	17	26	11	11	22	1
1	7	5	11	1	540	139	1.37	1.44	30.90	34.30	16.46	16.54	18	16	10	10	20	1
1	7	5	10	1	541	140	1.47	1.53	48.40	48.80	22.40	20.85	13	32	11	9	20	1
1	7	5	11	0	542	141	1.45	1.51	30.40	31.40	14.46	13.77	52	80	10	9	19	1
1	7	5	11	0	543	142	1.52	1.60	61.40	64.30	26.58	25.12	17	22	10	9	19	1
1	7	5	11	0	544	143	1.50	1.60	58.60	61.40	26.04	23.98	17	14	9	8	17	1
1	7	5	10	0	545	144	1.54	1.54	59.00	59.00	24.88	24.88	28	33	11	10	22	1
1	7	5	11	1	546	145	1.40	1.45	32.60	33.40	16.63	15.89	52	65	10	9	19	1
1	7	5	11	0	547	146	1.47	1.54	40.00	43.40	18.51	18.30	32	42	10	9	19	1
1	7	5	10	1	548	147	1.40	1.46	34.90	35.50	17.81	16.65	23	23	8	9	17	1
1	7	5	11	1	549	148	1.50	1.52	51.80	52.70	23.02	22.81	13	18	10	11	22	1
1	7	5	11	1	550	149	1.50	1.58	53.70	55.50	23.87	22.23	17	44	9	10	19	1
1	7	5	11	1	551	150	1.35	1.43	30.10	30.20	16.52	14.77	23	33	11	10	21	1
1	7	5	11	0	553	152	1.47	1.56	44.30	43.30	20.50	17.79	15	48	11	10	21	1
1	7	5	11	1	554	153	1.47	1.51	42.70	45.00	19.76	19.74	13	20	10	9	19	1
1	7	5	10	1	555	154	1.37	1.42	51.40	53.20	27.39	26.38	17	15	10	9	19	1
1	7	5	11	1	556	155	1.40	1.45	32.60	33.40	16.63	15.89	17	17	9	9	18	1
1	7	5	11	1	557	156	1.50	1.58	52.80	55.50	23.47	22.23	34	18	10	11	21	1
1	7	5	10	0	558	157	1.54	1.65	59.00	67.00	24.88	24.61	16	24	11	10	21	1
1	8	4	9	1	416	158	1.47	1.56	37.70	40.40	17.45	16.60	8	43	10	8	18	0
1	8	4	9	1	417	159	1.42	1.50	47.00	46.30	23.31	20.58	11	24	7	8	15	0
1	8	4	9	1	418	160	1.35	1.40	32.50	32.10	17.83	16.38	28	36	7	10	17	0
1	8	4	10	0	419	161	1.38	1.43	35.60	38.10	18.69	18.63	27	72	9	10	19	0
1	8	4	9	1	420	162	1.37	1.42	34.00	34.80	18.11	17.26	21	35	6	8	14	0
1	8	4	10	0	421	163	1.28	1.34	27.30	28.40	16.66	15.82	11	42	9	6	15	0
1	8	4	10	0	422	164	1.19	1.19	49.40	49.40	34.88	34.88	45	87	9	8	17	0
1	8	4	10	0	423	165	1.40	1.47	44.50	45.00	22.70	20.82	25	24	9	11	21	0
1	8	4	10	0	424	166	1.32	1.42	29.70	28.80	17.05	14.28	47	87	8	11	20	0
1	8	4	9	0	425	167	1.40	1.49	43.50	43.00	22.19	19.37	21	14	9	11	21	0
1	8	4	9	0	426	168	1.47	1.54	59.00	59.60	27.30	25.13	10	26	7	7	14	0
1	8	4	9	1	427	169	1.38	1.42	33.40	35.20	17.54	17.46	23	70	0	11	11	0
1	8	4	10	0	428	170	1.41	1.49	51.70	52.60	26.00	23.69	25	23	7	11	19	0
1	8	4	10	1	429	171	1.35	1.35	24.00	24.00	13.17	13.17	22	26	8	4	12	0
1	8	4	10	1	430	172	1.32	1.41	34.40	34.60	19.74	17.40	8	20	9	6	15	0
1	8	4	9	0	431	173	1.45	1.50	36.90	36.00	17.55	16.00	10	43	7	7	14	0
1	8	4	9	0	432	174	1.50	1.62	45.30	47.10	20.13	17.95	29	52	7	6	13	0
1	8	4	9	0	433	175	1.32	1.40	39.10	39.20	22.44	20.00	47	58	10	11	21	0
1	8	4	10	0	434	176	1.42	1.50	51.50	51.20	25.54	22.76	31	38	8	11	20	0
1	8	4	10	0	435	177	1.50	1.58	50.80	49.00	22.58	19.63	25	43	8	7	15	0
1	8	4	9	0	436	178	1.36	1.43	27.80	34.10	15.03	16.68	24	55	10	5	15	0
1	8	4	9	0	437	179	1.35	1.44	30.10	31.10	16.52	15.00	47	43	7	11	18	0
1	8	4	10	0	438	180	1.40	1.44	52.00	51.00	26.53	24.59	28	22	7	6	13	0
1	9	1	7	0	118	181	1.30	1.39	24.40	25.10	14.44	12.99	17	20	4	5	9	0
1	9	1	7	0	119	182	1.24	1.29	27.90	27.40	18.15	16.47	15	20	7	6	13	0
1	9	1	6	1	121	184	1.19	1.23	27.10	27.30	19.14	18.04	13	10	4	5	9	0
1	9	1	7	1	122	185	1.30	1.30	30.50	30.50	18.05	18.05	17	10	5	6	11	0
1	9	1	6	1	123	186	1.22	1.29	23.70	23.80	15.92	14.30	25	10	3	9	12	0
1	9	1	7	0	124	187	1.32	1.32	26.10	26.10	14.98	14.98	17	20	5	6	11	0
1	9	1	6	1	125	188	1.09	1.14	17.80	18.90	14.98	14.54	25	10	6	2	8	0
1	9	1	6	1	126	189	1.32	1.37	27.60	28.20	15.84	15.02	17	10	5	6	11	0
1	9	1	7	0	127	190	1.32	1.39	35.10	37.00	20.14	19.15	17	10	5	6	11	0
1	9	1	6	0	128	191	1.22	1.27	24.90	25.40	16.73	15.75	13	20	4	7	11	0
1	9	1	7	0	129	192	1.22	1.26	21.80	22.70	14.65	14.30	23	20	5	6	11	0
1	9	1	7	1	130	193	1.27	1.30	31.80	32.10	19.72	18.99	15	10	5	6	11	0
1	9	1	7	1	131	194	1.35	1.35	42.80	42.80	23.48	23.48	5	10	5	7	12	0
1	9	1	6	1	133	196	1.41	1.49	38.30	39.00	19.26	17.57	15	10	5	6	11	0
1	9	1	6	1	134	197	1.14	1.19	20.60	20.30	15.85	14.34	17	10	4	6	10	0
1	9	1	7	1	135	198	1.32	1.41	29.80	30.30	17.10	15.24	10	10	6	8	14	0
1	9	1	7	0	136	199	1.24	1.28	37.50	27.90	24.39	17.03	29	20	5	6	11	0
1	9	1	7	1	137	200	1.12	1.17	20.30	21.20	16.18	15.49	17	10	6	4	10	0
1	9	1	7	0	138	201	1.19	1.26	24.70	24.70	17.44	15.56	17	20	6	8	14	0
1	9	1	7	1	139	202	1.27	1.32	23.40	24.20	14.51	13.89	17	17	6	7	13	0
1	10	2	8	1	307	203	1.35	1.41	32.80	33.10	18.00	16.65	20	35	7	6	13	0
1	10	2	8	0	308	204	1.30	1.41	23.70	24.10	14.02	12.12	5	29	7	11	18	0
1	10	2	8	1	309	205	1.30	1.37	30.90	31.20	18.28	16.62	8	19	8	10	18	0
1	10	2	7	1	310	206	1.19	1.19	20.80	20.80	14.69	14.69	29	29	7	8	15	0
1	10	2	7	0	311	207	1.40	1.55	27.00	26.70	13.78	11.11	63	35	8	10	18	0
1	10	2	8	1	312	208	1.14	1.14	21.60	21.60	16.62	16.62	32	29	9	7	16	0
1	10	2	7	0	313	209	1.19	1.24	23.80	23.60	16.81	15.35	21	38	8	11	20	0
1	10	2	8	0	314	210	1.27	1.27	28.60	28.60	17.73	17.73	32	29	5	3	8	0
1	10	2	7	0	315	211	1.36	1.42	48.50	49.90	26.22	24.75	23	29	8	10	18	0
1	10	2	8	1	316	212	1.37	1.45	47.80	46.80	25.47	22.26	20	35	4	8	12	0
1	10	2	8	1	317	213	1.37	1.45	50.20	52.00	26.75	24.73	19	8	7	8	15	0
1	10	2	8	1	318	214	1.42	1.45	30.10	31.30	14.93	14.89	27	16	6	7	13	0
1	10	2	7	1	320	216	1.35	1.35	31.90	31.90	17.50	17.50	52	43	10	6	16	0
1	10	2	8	1	321	217	1.35	1.45	40.00	41.90	21.95	19.93	5	29	7	8	15	0
1	10	2	7	1	323	219	1.27	1.27	40.40	40.40	25.05	25.05	30	17	5	6	11	0
1	10	2	8	0	325	221	1.45	1.52	58.00	57.30	27.59	24.80	21	25	7	8	15	0
1	10	2	8	0	326	222	1.30	1.47	27.20	29.00	16.09	13.42	63	29	8	11	20	0
1	10	2	8	1	327	223	1.30	1.33	28.50	29.50	16.86	16.68	29	35	7	8	15	0
1	11	5	11	1	559	224	1.52	1.58	36.10	36.80	15.63	14.74	7	19	10	9	19	1
1	11	5	10	0	560	225	1.42	1.45	53.70	56.60	26.63	26.92	10	35	10	9	19	1
1	11	5	11	0	562	227	1.50	1.57	31.80	32.40	14.13	13.14	20	40	10	10	20	1
1	11	5	10	0	563	228	1.52	1.52	47.00	47.00	20.34	20.34	25	35	11	9	20	1
1	11	5	11	1	564	229	1.52	1.59	41.70	43.40	18.05	17.17	31	58	10	9	19	1
1	11	5	11	1	565	230	1.37	1.37	30.40	30.40	16.20	16.20	15	16	10	9	19	1
1	11	5	11	0	566	231	1.50	1.57	48.40	47.80	21.51	19.39	21	35	9	8	17	1
1	11	5	10	0	567	232	1.47	1.47	37.10	37.10	17.17	17.17	38	35	11	10	22	1
1	11	5	11	1	568	233	1.54	1.61	51.20	49.80	21.59	19.21	31	56	10	9	19	1
1	11	5	11	1	569	234	1.47	1.54	51.00	52.60	23.60	22.18	8	15	10	9	19	1
1	11	5	10	1	570	235	1.65	1.65	48.90	48.90	17.96	17.96	41	35	8	9	17	1
1	11	5	11	0	571	236	1.45	1.51	54.20	54.00	25.78	23.68	21	35	10	11	22	1
1	11	5	11	1	572	237	1.57	1.57	65.00	65.00	26.37	26.37	16	35	9	10	19	1
1	11	5	11	1	573	238	1.55	1.65	66.00	67.00	27.47	24.61	7	16	11	10	21	1
1	11	5	10	1	574	239	1.47	1.55	53.50	53.60	24.76	22.31	27	63	10	9	19	1
1	11	5	11	0	575	240	1.52	1.60	61.00	60.00	26.40	23.44	13	19	11	10	21	1
1	11	5	11	1	576	241	1.52	1.60	63.20	62.70	27.35	24.49	8	13	10	9	19	1
1	11	5	10	1	577	242	1.52	1.52	47.40	47.40	20.52	20.52	8	35	10	9	19	1
1	11	5	11	1	578	243	1.57	1.65	80.00	78.00	32.46	28.65	8	11	9	9	18	1
1	11	5	11	0	579	244	1.37	1.43	32.00	34.00	17.05	16.63	18	80	10	11	21	1
1	11	5	10	0	580	245	1.47	1.48	50.00	49.00	23.14	22.37	25	48	11	10	22	1
1	11	5	11	0	581	246	1.37	1.43	32.40	33.10	17.26	16.19	40	80	10	9	19	1
1	11	5	10	1	582	247	1.47	1.47	38.10	38.10	17.63	17.63	7	35	10	9	19	1
1	11	5	10	0	583	248	1.57	1.63	80.00	78.00	32.46	29.36	8	14	8	9	17	1
1	11	5	11	0	584	249	1.40	1.40	31.20	31.20	15.92	15.92	17	35	10	9	19	1
1	12	3	9	1	245	250	1.42	1.42	44.50	44.50	22.07	22.07	9	30	7	7	14	1
1	12	3	9	1	247	252	1.35	1.40	34.20	34.60	18.77	17.65	18	26	8	4	12	1
1	12	3	9	0	248	253	1.27	1.33	24.80	25.00	15.38	14.13	51	30	7	10	17	1
1	12	3	9	0	249	254	1.37	1.41	30.70	33.00	16.36	16.60	19	30	5	4	9	1
1	12	3	8	1	250	255	1.32	1.32	40.90	40.90	23.47	23.47	21	17	7	8	15	1
1	12	3	9	0	251	256	1.32	1.41	28.60	29.60	16.41	14.89	52	30	7	9	16	1
1	12	3	9	0	252	257	1.52	1.52	46.50	46.50	20.13	20.13	25	32	9	10	19	1
1	12	3	9	0	253	258	1.35	1.40	34.40	41.70	18.88	21.28	37	38	7	8	15	1
1	12	3	8	0	254	259	1.32	1.42	33.50	36.80	19.23	18.25	29	18	7	8	15	1
1	12	3	9	0	255	260	1.37	1.44	30.90	32.50	16.46	15.67	11	30	9	11	21	1
1	12	3	9	1	257	262	1.35	1.40	38.10	39.50	20.91	20.15	20	18	7	8	15	1
1	12	3	8	1	258	263	1.42	1.52	43.30	45.00	21.47	19.48	26	15	7	8	15	1
1	12	3	9	1	259	264	1.42	1.50	35.10	37.80	17.41	16.80	26	30	7	8	15	1
1	12	3	9	1	260	265	1.42	1.42	44.70	44.70	22.17	22.17	5	30	6	8	14	1
1	12	3	8	1	261	266	1.47	1.55	47.80	47.00	22.12	19.56	26	56	10	11	22	1
1	12	3	8	0	263	268	1.36	1.42	46.20	46.00	24.98	22.81	37	46	7	8	15	1
1	12	3	9	0	264	269	1.32	1.41	30.70	31.60	17.62	15.89	41	30	7	8	15	1
1	13	4	9	1	440	270	1.37	1.48	30.20	30.50	16.09	13.92	8	38	6	10	16	1
1	13	4	9	1	441	271	1.40	1.45	31.80	31.80	16.22	15.12	23	38	8	10	16	1
1	13	4	9	1	442	272	1.27	1.35	27.70	29.30	17.17	16.08	21	38	5	11	17	1
1	13	4	10	0	443	273	1.55	1.62	74.90	79.90	31.18	30.45	11	38	5	10	16	1
1	13	4	9	1	444	274	1.30	1.43	31.60	31.30	18.70	15.31	38	53	7	10	17	1
1	13	4	10	0	445	275	1.45	1.45	51.50	51.50	24.49	24.49	21	38	7	11	19	1
1	13	4	10	1	446	276	1.42	1.53	38.00	37.70	18.85	16.10	21	38	8	10	18	1
1	13	4	10	1	448	278	1.42	1.42	26.00	27.50	12.89	13.64	21	38	8	11	20	1
1	13	4	9	1	449	279	1.50	1.62	54.40	57.00	24.18	21.72	10	38	6	10	16	1
1	13	4	9	1	450	280	1.50	1.60	67.70	68.50	30.09	26.76	15	20	7	8	15	1
1	13	4	9	0	451	281	1.45	1.45	39.40	39.40	18.74	18.74	10	38	6	10	16	1
1	13	4	10	0	453	283	1.35	1.41	49.30	52.00	27.05	26.16	21	38	4	9	13	1
1	13	4	9	1	455	285	1.47	1.54	33.90	35.40	15.69	14.93	46	33	8	10	18	1
1	13	4	9	1	456	286	1.50	1.59	60.40	59.70	26.84	23.61	25	38	6	11	17	1
1	13	4	9	0	457	287	1.32	1.41	30.40	32.30	17.45	16.25	12	38	5	8	13	1
1	13	4	10	0	459	289	1.30	1.30	38.80	38.80	22.96	22.96	10	38	8	11	20	1
1	13	4	9	1	460	290	1.35	1.41	30.80	32.20	16.90	16.20	8	38	6	10	16	1
1	13	4	9	1	461	291	1.40	1.49	33.60	33.70	17.14	15.18	26	19	8	7	15	1
1	13	4	10	0	462	292	1.45	1.54	45.80	45.80	21.78	19.31	42	65	6	10	16	1
1	13	4	10	1	463	293	1.40	1.46	37.40	38.90	19.08	18.25	48	65	10	11	22	1
1	14	2	8	0	349	294	1.41	1.49	34.70	35.30	17.45	15.90	23	12	8	11	19	1
1	14	2	8	1	350	295	1.22	1.30	29.90	30.80	20.09	18.22	18	35	2	6	8	1
1	14	2	8	0	351	296	1.26	1.32	24.80	25.40	15.62	14.58	10	36	8	11	20	1
1	14	2	7	1	353	298	1.27	1.33	23.10	23.40	14.32	13.23	12	12	5	9	14	1
1	14	2	8	1	354	299	1.24	1.30	25.70	26.50	16.71	15.68	45	31	5	6	11	1
1	14	2	7	1	355	300	1.40	1.44	38.00	39.60	19.39	19.10	16	7	2	7	9	1
1	14	2	8	1	356	301	1.22	1.27	20.90	21.40	14.04	13.27	24	35	5	3	8	1
1	14	2	7	0	357	302	1.46	1.55	34.70	34.80	16.28	14.48	24	31	8	9	17	1
1	14	2	8	0	358	303	1.40	1.40	46.60	46.60	23.78	23.78	20	40	5	6	11	1
1	14	2	8	1	359	304	1.17	1.17	21.30	21.30	15.56	15.56	42	31	5	6	11	1
1	14	2	8	1	360	305	1.30	1.38	27.20	28.10	16.09	14.76	18	35	5	6	11	1
1	14	2	7	1	361	306	1.14	1.30	27.60	28.70	21.24	16.98	21	20	5	6	11	1
1	14	2	7	1	362	307	1.27	1.32	24.90	25.30	15.44	14.52	24	31	1	7	8	1
1	14	2	8	1	363	308	1.22	1.36	23.30	24.30	15.65	13.14	20	18	4	2	6	1
1	14	2	8	0	364	309	1.32	1.40	33.80	40.00	19.40	20.41	34	52	9	10	19	1
1	14	2	7	1	365	310	1.14	1.20	18.70	19.00	14.39	13.19	24	31	5	5	10	1
1	14	2	7	1	366	311	1.27	1.34	27.60	27.80	17.11	15.48	18	31	7	2	9	1
1	14	2	8	0	367	312	1.24	1.30	29.60	30.00	19.25	17.75	35	52	5	6	11	1
1	14	2	8	1	369	314	1.32	1.41	25.80	24.90	14.81	12.52	12	16	5	4	9	1
1	14	2	8	0	370	315	1.22	1.32	35.00	35.00	23.52	20.09	24	40	7	9	16	1
1	15	1	7	1	141	318	1.27	1.34	26.60	25.80	16.49	14.37	17	18	9	6	15	1
1	15	1	6	1	142	319	1.27	1.32	33.00	34.40	20.46	19.74	20	28	4	5	9	1
1	15	1	6	0	143	320	1.14	1.21	21.90	23.00	16.85	15.71	33	44	7	10	17	1
1	15	1	7	1	144	321	1.22	1.29	22.00	22.90	14.78	13.76	26	18	7	6	13	1
1	15	1	6	1	145	322	1.24	1.24	27.60	27.60	17.95	17.95	21	28	7	8	15	1
1	15	1	7	1	146	323	1.19	1.23	24.00	23.60	16.95	15.60	13	37	7	7	14	1
1	15	1	6	0	147	324	1.22	1.29	24.50	24.80	16.46	14.90	11	15	3	8	11	1
1	15	1	6	1	148	325	1.27	1.33	30.90	32.00	19.16	18.09	13	28	6	8	14	1
1	15	1	7	0	149	326	1.22	1.28	24.60	24.10	16.53	14.71	25	36	6	6	12	1
1	15	1	6	0	150	327	1.22	1.25	35.90	36.50	24.12	23.36	6	12	5	9	14	1
1	15	1	7	0	151	328	1.14	1.23	21.00	21.50	16.16	14.21	24	44	6	6	12	1
1	15	1	7	0	152	329	1.27	1.36	24.90	25.00	15.44	13.52	25	33	7	6	13	1
1	15	1	6	1	154	331	1.12	1.14	18.80	19.90	14.99	15.31	25	28	7	2	9	1
1	15	1	6	0	155	332	1.17	1.25	25.40	26.70	18.56	17.09	24	16	8	7	15	1
1	15	1	6	1	156	333	1.24	1.31	23.60	24.00	15.35	13.99	25	20	9	1	10	1
1	15	1	7	0	158	335	1.19	1.25	20.50	20.50	14.48	13.12	26	44	4	9	13	1
1	15	1	7	1	159	336	1.24	1.24	23.40	23.40	15.22	15.22	49	28	5	7	12	1
1	16	0	6	0	52	337	1.04	1.10	17.20	17.10	15.90	14.13	34	22	6	6	12	0
1	16	0	6	1	54	339	1.17	1.22	22.20	23.60	16.22	15.86	18	22	6	6	12	0
1	16	0	6	0	55	340	1.22	1.27	24.10	24.20	16.19	15.00	15	22	6	5	11	0
1	16	0	6	0	56	341	1.12	1.19	17.80	18.10	14.19	12.78	25	22	6	6	12	0
1	16	0	6	0	57	342	1.19	1.26	22.60	22.70	15.96	14.30	25	22	6	7	13	0
1	16	0	6	0	58	343	1.17	1.17	37.80	37.80	27.61	27.61	31	22	6	6	12	0
1	16	0	6	0	59	344	1.32	1.32	39.20	39.20	22.50	22.50	31	22	5	11	16	0
1	16	0	6	1	60	345	1.14	1.20	19.40	19.70	14.93	13.68	25	22	6	6	12	0
1	16	0	6	1	61	346	1.07	1.17	19.20	19.90	16.77	14.54	35	22	6	6	12	0
1	16	0	6	0	62	347	1.12	1.20	20.20	21.20	16.10	14.72	23	22	6	6	12	0
1	16	0	6	0	63	348	1.22	1.32	21.10	22.40	14.18	12.86	27	22	6	6	12	0
1	16	0	6	1	64	349	1.07	1.12	18.30	18.80	15.98	14.99	15	22	5	3	8	0
1	16	0	6	0	65	350	1.12	1.15	17.60	17.80	14.03	13.46	25	22	5	6	11	0
1	16	0	6	0	66	351	1.12	1.22	18.10	20.20	14.43	13.57	25	22	9	7	16	0
1	16	0	6	1	67	352	1.14	1.20	20.30	20.70	15.62	14.38	34	22	6	6	12	0
1	16	0	6	1	68	353	1.19	1.25	39.30	38.70	27.75	24.77	29	22	6	6	12	0
1	16	0	6	0	69	354	1.09	1.13	17.50	18.50	14.73	14.49	19	22	6	6	12	0
1	16	0	6	0	70	355	1.12	1.12	24.40	24.40	19.45	19.45	25	22	6	6	12	0
1	16	0	6	1	71	356	1.09	1.21	19.60	20.30	16.50	13.87	35	22	6	6	12	0
1	16	0	6	1	72	357	1.17	1.23	19.10	20.00	13.95	13.22	35	22	6	6	12	0
1	16	0	6	1	73	358	1.14	1.14	19.20	19.20	14.77	14.77	29	22	6	6	12	0
1	17	3	9	1	266	360	1.30	1.38	24.90	36.80	14.73	19.32	42	29	8	5	13	1
1	17	3	9	1	268	362	1.35	1.42	29.70	29.30	16.30	14.53	21	15	9	8	17	1
1	17	3	9	0	269	363	1.35	1.40	32.00	32.10	17.56	16.38	42	18	4	10	14	1
1	17	3	8	1	270	364	1.30	1.35	30.60	31.40	18.11	17.23	10	27	8	7	15	1
1	17	3	9	1	271	365	1.27	1.31	34.00	33.30	21.08	19.40	16	27	8	4	12	1
1	17	3	9	1	272	366	1.24	1.30	26.20	25.90	17.04	15.33	21	24	8	9	17	1
1	17	3	9	0	273	367	1.37	1.42	39.00	41.60	20.78	20.63	23	31	7	8	15	1
1	17	3	8	1	274	368	1.37	1.42	41.50	43.50	22.11	21.57	21	52	6	10	16	1
1	17	3	9	0	275	369	1.24	1.38	25.40	25.80	16.52	13.55	20	27	9	11	21	1
1	17	3	9	1	276	370	1.35	1.45	44.80	45.60	24.58	21.69	31	15	4	10	14	1
1	17	3	9	1	277	371	1.35	1.41	28.80	28.60	15.80	14.39	21	27	8	7	15	1
1	17	3	9	1	279	373	1.40	1.40	42.60	42.60	21.73	21.73	9	12	8	4	12	1
1	17	3	8	0	281	375	1.40	1.45	38.30	37.60	19.54	17.88	15	27	7	8	15	1
1	17	3	9	1	282	376	1.42	1.49	62.00	63.20	30.75	28.47	13	11	8	7	15	1
1	17	3	8	1	283	377	1.55	1.55	55.50	55.50	23.10	23.10	9	27	9	11	20	1
1	17	3	9	0	284	378	1.37	1.42	39.60	41.00	21.10	20.33	14	22	8	4	12	1
1	18	1	7	0	160	379	1.27	1.27	25.40	25.40	15.75	15.75	30	30	4	1	5	0
1	18	1	7	0	161	380	1.19	1.28	27.60	28.00	19.49	17.09	25	25	6	7	13	0
1	18	1	6	1	162	381	1.23	1.29	20.30	17.10	13.42	10.28	21	21	7	4	11	0
1	18	1	6	0	163	382	1.17	1.24	20.60	20.20	15.05	13.14	23	23	6	7	13	0
1	18	1	7	1	164	383	1.26	1.35	26.40	19.00	16.63	10.43	22	22	7	6	13	0
1	18	1	6	0	165	384	1.09	1.25	20.80	22.20	17.51	14.21	27	27	6	3	9	0
1	18	1	7	1	166	385	1.22	1.30	28.10	30.50	18.88	18.05	30	30	8	8	16	0
1	18	1	6	0	167	386	1.22	1.32	25.00	25.50	16.80	14.63	25	25	9	11	21	0
1	18	1	7	1	169	388	1.22	1.29	25.00	25.80	16.80	15.50	25	25	8	7	15	0
1	18	1	6	1	170	389	1.17	1.24	20.90	21.30	15.27	13.85	25	25	7	6	13	0
1	18	1	7	1	171	390	1.22	1.32	25.80	26.70	17.33	15.32	30	30	8	4	12	0
1	18	1	7	1	172	391	1.22	1.33	26.30	27.00	17.67	15.26	19	19	6	6	12	0
1	18	1	7	1	173	392	1.24	1.24	21.90	21.90	14.24	14.24	30	30	9	4	13	0
1	18	1	6	0	174	393	1.19	1.28	26.90	28.70	19.00	17.52	21	21	6	6	12	0
1	18	1	6	1	175	394	1.13	1.13	19.90	19.90	15.58	15.58	22	22	6	2	8	0
1	18	1	6	1	176	395	1.19	1.28	29.30	29.70	20.69	18.13	25	25	6	5	11	0
1	18	1	7	0	177	396	1.24	1.32	25.90	27.50	16.84	15.78	30	30	6	6	12	0
1	18	1	7	0	178	397	1.27	1.38	30.00	31.40	18.60	16.49	19	19	8	11	19	0
1	18	1	7	1	179	398	1.24	1.32	23.90	23.90	15.54	13.72	30	30	6	8	14	0
1	18	1	7	1	180	399	1.19	1.29	20.70	20.70	14.62	12.44	30	30	4	8	12	0
1	19	4	9	1	464	400	1.42	1.42	30.50	30.50	15.13	15.13	20	34	6	10	16	1
1	19	4	9	1	465	401	1.37	1.37	34.80	34.80	18.54	18.54	29	60	7	8	15	1
1	19	4	9	1	466	402	1.42	1.50	43.40	44.10	21.52	19.60	11	34	7	8	15	1
1	19	4	10	0	467	403	1.36	1.42	25.30	26.70	13.68	13.24	28	17	7	8	15	1
1	19	4	9	1	468	404	1.32	1.39	28.20	27.20	16.18	14.08	26	43	7	7	14	1
1	19	4	10	0	469	405	1.52	1.51	40.50	39.60	17.53	17.37	20	61	6	11	18	1
1	19	4	10	1	470	406	1.42	1.42	38.20	38.20	18.94	18.94	29	18	7	9	16	1
1	19	4	10	0	471	407	1.37	1.47	40.80	41.30	21.74	19.11	32	31	7	8	15	1
1	19	4	9	0	473	409	1.37	1.43	26.90	26.90	14.33	13.15	27	26	6	10	16	1
1	19	4	9	0	474	410	1.50	1.58	63.80	60.70	28.36	24.32	23	31	11	11	22	1
1	19	4	9	1	475	411	1.38	1.45	32.10	32.10	16.86	15.27	17	34	7	5	12	1
1	19	4	10	1	476	412	1.37	1.40	32.40	37.10	17.26	18.93	24	43	7	9	16	1
1	19	4	10	0	477	413	1.47	1.47	30.20	30.20	13.98	13.98	59	34	7	8	15	1
1	19	4	10	1	478	414	1.35	1.42	29.40	30.20	16.13	14.98	17	14	11	9	20	1
1	19	4	9	1	479	415	1.35	1.45	29.60	30.00	16.24	14.27	31	20	7	4	11	1
1	19	4	9	1	480	416	1.47	1.57	33.60	31.50	15.55	12.78	28	60	8	9	17	1
1	19	4	9	1	481	417	1.37	1.45	27.70	28.60	14.76	13.60	31	22	6	8	14	1
1	19	4	10	0	482	418	1.33	1.33	27.20	27.20	15.38	15.38	17	61	9	11	21	1
1	19	4	10	0	483	419	1.50	1.57	51.10	50.50	22.71	20.49	25	26	5	10	15	1
1	19	4	9	0	484	420	1.40	1.40	40.40	40.40	20.61	20.61	15	34	5	10	15	1
1	19	4	9	0	485	421	1.40	1.50	47.60	45.10	24.29	20.04	38	22	7	8	15	1
1	19	4	10	1	486	422	1.42	1.50	41.50	42.80	20.58	19.02	38	22	7	10	17	1
1	21	0	6	1	75	446	1.17	1.31	21.90	23.00	16.00	13.40	16	16	4	4	8	0
1	21	0	6	0	76	447	1.19	1.19	22.90	22.90	16.17	16.17	8	8	6	9	15	0
1	21	0	6	1	78	448	1.19	1.24	20.30	23.10	14.34	15.02	14	14	4	5	9	0
1	21	0	6	0	79	449	1.12	1.23	21.00	22.40	16.74	14.81	16	16	4	6	10	0
1	21	0	6	1	80	450	1.19	1.19	25.00	25.00	17.65	17.65	21	21	6	9	15	0
1	21	0	6	0	81	451	1.14	1.25	19.70	26.00	15.16	16.64	16	16	5	10	15	0
1	21	0	6	1	82	452	1.16	1.20	21.70	19.70	16.13	13.68	16	16	2	5	7	0
1	21	0	6	1	83	453	1.14	1.22	18.10	22.00	13.93	14.78	8	8	3	4	7	0
1	21	0	6	0	84	454	1.22	1.15	29.10	18.10	19.55	13.69	16	16	4	6	10	0
1	21	0	6	0	85	455	1.09	1.25	20.50	29.70	17.25	19.01	16	16	6	8	14	0
1	21	0	6	0	86	456	1.22	1.15	28.10	20.80	18.88	15.73	21	21	5	7	12	0
1	21	0	6	1	87	457	1.17	1.25	23.40	29.20	17.09	18.69	17	17	3	7	10	0
1	21	0	6	0	88	458	1.22	1.22	22.40	24.10	15.05	16.19	21	21	5	9	14	0
1	21	0	6	0	89	459	1.14	1.25	21.50	22.50	16.54	14.40	19	19	6	8	14	0
1	21	0	6	1	91	461	1.07	1.30	19.50	27.80	17.03	16.45	14	14	2	4	6	0
1	21	0	6	0	92	462	1.14	1.09	20.60	19.90	15.85	16.75	24	24	5	7	12	0
1	21	0	6	0	93	463	1.07	1.18	20.10	20.90	17.56	15.01	20	20	2	7	9	0
1	21	0	6	0	94	464	1.12	1.08	25.70	19.60	20.49	16.80	8	8	5	7	12	0
1	21	0	6	0	95	465	1.24	1.14	34.20	26.50	22.24	20.39	15	15	5	9	14	0
1	21	0	6	1	96	466	1.19	1.30	22.20	36.70	15.68	21.72	21	21	2	3	5	0
1	22	0	6	1	1	467	1.19	1.24	20.50	22.70	14.48	14.76	27	27	8	9	17	0
1	22	0	6	1	2	468	1.22	1.24	22.80	20.90	15.32	13.59	14	27	9	5	14	0
1	22	0	6	0	3	469	1.19	1.25	26.40	22.80	18.64	14.59	27	14	6	8	14	0
1	22	0	6	0	4	470	1.07	1.07	18.60	18.60	16.25	16.25	27	27	7	6	13	0
1	22	0	6	0	5	471	1.22	1.13	25.70	18.40	17.27	14.41	27	27	6	6	12	0
1	22	0	6	1	6	472	1.22	1.29	22.40	23.70	15.05	14.24	27	27	6	6	12	0
1	22	0	6	1	7	473	1.22	1.25	24.40	23.20	16.39	14.85	27	27	7	8	15	0
1	22	0	6	0	8	474	1.19	1.25	20.70	24.60	14.62	15.74	27	27	6	6	12	0
1	22	0	6	1	9	475	1.12	1.23	19.00	20.90	15.15	13.81	27	27	6	5	11	0
1	22	0	6	0	10	476	1.12	1.13	22.70	20.00	18.10	15.66	27	27	6	6	12	0
1	22	0	6	1	11	477	1.12	1.18	20.00	23.00	15.94	16.52	27	27	6	7	13	0
1	22	0	6	1	12	478	1.18	1.16	22.10	20.50	15.87	15.23	27	27	6	6	12	0
1	22	0	6	0	13	479	1.22	1.22	27.40	22.90	18.41	15.39	7	27	5	11	16	0
1	22	0	6	0	14	480	1.30	1.28	24.10	28.30	14.26	17.27	14	7	6	6	12	0
1	22	0	6	1	15	481	1.24	1.36	25.10	25.50	16.32	13.79	27	14	6	6	12	0
1	22	0	6	1	17	483	1.17	1.17	21.50	21.50	15.71	15.71	27	27	6	6	12	0
1	22	0	6	0	18	484	1.14	1.21	19.40	21.50	14.93	14.68	27	27	5	3	8	0
1	22	0	6	1	19	485	1.19	1.20	23.40	20.00	16.52	13.89	15	27	5	6	11	0
1	22	0	6	0	20	486	1.12	1.27	19.70	23.60	15.70	14.63	14	15	9	7	16	0
1	22	0	6	0	21	487	1.19	1.15	24.00	20.00	16.95	15.12	27	14	6	6	12	0
1	22	0	6	1	22	488	1.19	1.23	21.80	24.60	15.39	16.26	14	27	6	6	12	0
1	22	0	6	0	23	489	1.22	1.22	23.00	23.00	15.45	15.45	27	14	6	6	12	0
1	22	0	6	0	24	490	1.30	1.26	41.70	22.40	24.67	14.11	27	27	9	9	18	0
1	22	0	6	1	26	492	1.09	1.15	18.40	118.80	15.49	89.83	27	27	5	4	9	0
1	23	2	8	1	372	493	1.32	1.11	34.90	18.50	20.03	15.02	21	27	9	11	21	1
1	23	2	8	1	373	494	1.19	1.19	20.20	20.20	14.26	14.26	21	23	8	4	12	1
1	23	2	8	0	374	495	1.33	1.22	37.10	20.50	20.97	13.77	14	23	7	10	17	1
1	23	2	7	1	375	496	1.17	1.41	22.90	37.50	16.73	18.86	23	16	9	8	17	1
1	23	2	7	1	376	497	1.27	1.20	42.00	22.70	26.04	15.76	10	30	9	8	17	1
1	23	2	8	1	377	498	1.22	1.33	32.30	42.00	21.70	23.74	28	35	9	4	13	1
1	23	2	7	1	378	499	1.27	1.29	24.90	35.00	15.44	21.03	14	10	8	11	20	1
1	23	2	8	1	379	500	1.33	1.32	38.30	24.80	21.65	14.23	15	22	11	11	22	1
1	23	2	7	1	380	501	1.30	1.40	28.90	39.60	17.10	20.20	14	20	11	11	24	1
1	23	2	8	0	381	502	1.35	1.34	28.00	28.00	15.36	15.59	17	23	6	6	12	1
1	23	2	8	0	382	503	1.42	1.40	30.60	28.20	15.18	14.39	46	15	9	8	17	1
1	23	2	8	0	383	504	1.30	1.50	31.10	31.00	18.40	13.78	16	35	9	8	17	1
1	23	2	7	1	384	505	1.27	1.35	24.00	32.50	14.88	17.83	21	23	9	8	17	1
1	23	2	7	0	385	506	1.24	1.33	36.70	23.30	23.87	13.17	21	35	8	7	15	1
1	23	2	8	0	387	508	1.24	1.47	25.40	42.20	16.52	19.53	28	23	9	8	17	1
1	23	2	7	1	389	510	1.30	1.30	33.10	33.10	19.59	19.59	21	23	10	6	16	1
1	23	2	8	1	390	511	1.27	1.37	24.10	36.20	14.94	19.29	21	11	9	8	17	1
1	23	2	8	0	391	512	1.37	1.32	35.40	24.60	18.86	14.12	25	34	10	6	16	1
1	24	3	9	1	181	513	1.35	1.50	31.80	34.90	17.45	15.51	58	22	6	8	14	1
1	24	3	9	1	181	514	1.27	1.40	25.80	31.80	16.00	16.22	46	55	9	11	21	1
1	24	3	9	0	181	516	1.32	1.32	32.30	32.30	18.54	18.54	72	42	7	11	19	1
1	24	3	9	0	181	517	1.32	1.42	35.00	32.80	20.09	16.27	36	48	8	11	19	1
1	24	3	8	1	181	518	1.35	1.38	48.40	35.20	26.56	18.48	10	44	4	8	12	1
1	24	3	9	0	181	519	1.30	1.41	28.10	49.30	16.63	24.80	78	16	9	11	21	1
1	24	3	9	0	181	520	1.37	1.35	31.40	28.90	16.73	15.86	34	81	6	11	17	1
1	24	3	9	1	181	521	1.32	1.32	40.30	40.30	23.13	23.13	34	42	7	8	15	1
1	24	3	8	1	181	522	1.30	1.39	44.30	40.10	26.21	20.75	34	42	5	9	14	1
1	24	3	9	0	181	523	1.30	1.40	26.70	45.00	15.80	22.96	34	42	7	9	16	1
1	24	3	9	1	181	524	1.26	1.38	26.60	26.30	16.75	13.81	24	42	5	7	12	1
1	24	3	9	1	181	525	1.40	1.30	44.00	26.80	22.45	15.86	45	43	9	9	18	1
1	24	3	8	1	181	526	1.30	1.30	25.00	25.00	14.79	14.79	58	22	9	11	21	1
1	24	3	9	0	181	527	1.30	1.35	27.20	25.00	16.09	13.72	30	45	7	10	17	1
1	24	3	9	0	181	528	1.24	1.31	24.40	24.10	15.87	14.04	22	37	7	9	16	1
1	24	3	8	1	181	529	1.37	1.34	31.00	28.70	16.52	15.98	45	28	9	8	17	1
1	24	3	9	1	181	530	1.17	1.42	28.00	30.00	20.45	14.88	8	42	6	11	18	1
1	24	3	8	1	181	531	1.33	1.25	26.80	28.80	15.15	18.43	8	8	8	8	16	1
1	24	3	9	0	181	532	1.37	1.42	32.30	35.80	17.21	17.75	12	42	8	8	16	1
1	24	3	9	0	181	533	1.24	1.40	23.10	35.10	15.02	17.91	4	19	5	9	14	1
1	25	4	9	1	393	535	1.56	1.31	64.80	26.90	26.63	15.68	18	18	7	11	19	1
1	25	4	9	1	394	536	1.37	1.62	34.70	65.00	18.49	24.77	20	20	10	9	19	1
1	25	4	10	0	395	537	1.42	1.43	38.00	34.40	18.85	16.82	23	23	11	11	23	1
1	25	4	9	0	396	538	1.45	1.45	52.20	52.20	24.83	24.83	7	7	10	11	22	1
1	25	4	10	1	397	539	1.35	1.46	25.70	52.00	14.10	24.39	47	47	7	6	13	1
1	25	4	10	1	398	540	1.52	1.40	55.00	26.20	23.81	13.37	25	25	10	9	19	1
1	25	4	10	1	399	541	1.47	1.60	38.10	58.00	17.63	22.66	26	26	11	10	21	1
1	25	4	10	1	400	542	1.37	1.37	29.00	29.00	15.45	15.45	21	21	8	7	15	1
1	25	4	9	0	401	543	1.40	1.43	63.90	28.90	32.60	14.13	26	26	9	10	19	1
1	25	4	9	0	403	545	1.42	1.50	51.30	42.00	25.44	18.67	12	12	8	11	19	1
1	25	4	10	0	404	546	1.42	1.48	39.00	54.10	19.34	24.70	12	12	7	11	19	1
1	25	4	10	0	406	548	1.37	1.57	30.30	60.10	16.14	24.38	26	26	9	10	19	1
1	25	4	9	0	407	549	1.40	1.43	35.20	30.40	17.96	14.87	57	57	11	11	23	1
1	25	4	9	1	408	550	1.50	1.45	66.90	36.10	29.73	17.17	15	15	10	11	22	1
1	25	4	9	1	409	551	1.52	1.57	40.20	69.50	17.40	28.20	37	37	11	11	22	1
1	25	4	10	0	410	552	1.35	1.60	31.50	41.70	17.28	16.29	26	26	6	11	17	1
1	25	4	10	0	411	553	1.37	1.40	35.40	31.50	18.86	16.07	26	26	9	11	21	1
1	25	4	9	0	412	554	1.37	1.41	34.70	35.70	18.49	17.96	18	18	11	11	23	1
1	25	4	9	1	413	555	1.36	1.41	29.00	34.10	15.68	17.15	24	24	7	9	16	1
1	25	4	10	1	414	556	1.40	1.41	40.20	31.00	20.51	15.59	24	24	8	8	16	1
1	25	4	10	0	415	557	1.45	1.45	44.50	41.00	21.17	19.50	57	57	9	11	20	1
1	26	5	11	1	487	558	1.15	1.52	56.00	44.70	42.34	19.35	28	28	11	10	21	1
1	26	5	10	0	488	559	0.98	1.50	57.00	45.80	59.35	20.36	23	45	11	11	23	1
1	26	5	10	1	489	560	1.14	1.52	60.00	39.10	46.17	16.92	27	43	11	11	24	1
1	26	5	11	1	490	561	0.74	1.62	53.00	42.00	96.79	16.00	24	45	9	11	20	1
1	26	5	10	1	491	562	1.47	1.40	59.00	34.00	27.30	17.35	14	23	9	10	19	1
1	26	5	11	0	492	563	0.93	1.59	57.00	53.30	65.90	21.08	17	28	9	11	21	1
1	26	5	11	1	493	564	1.41	1.41	61.00	61.00	30.68	30.68	24	35	9	9	18	1
1	26	5	11	0	494	565	0.82	1.65	54.00	53.20	80.31	19.54	50	35	11	11	23	1
1	26	5	11	0	496	567	1.67	1.67	63.00	63.00	22.59	22.59	12	35	7	11	18	1
1	26	5	11	1	497	568	1.05	1.65	60.50	72.40	54.88	26.59	17	16	10	9	19	1
1	26	5	10	0	498	569	1.60	1.64	64.50	41.10	25.20	15.28	13	21	11	11	23	1
1	26	5	11	0	504	575	1.24	1.24	55.00	55.00	35.77	35.77	24	35	11	11	22	1
1	26	5	10	0	505	576	1.28	1.50	53.00	31.40	32.35	13.96	17	40	8	10	18	1
1	26	5	11	0	506	577	1.34	1.42	58.00	32.00	32.30	15.87	17	26	10	9	19	1
1	26	5	11	1	507	578	1.41	1.55	61.50	55.60	30.93	23.14	18	35	11	11	24	1
1	26	5	10	1	508	579	1.34	1.65	58.00	55.60	32.30	20.42	14	35	9	9	18	1
1	26	5	11	0	509	580	1.19	1.50	53.00	37.80	37.43	16.80	61	24	9	10	19	1
1	26	5	10	0	510	581	1.20	1.45	56.00	36.00	38.89	17.12	52	72	9	10	19	1
1	26	5	10	1	511	582	1.19	1.50	59.00	34.50	41.66	15.33	27	45	11	7	18	1
2	27	4	9	1	267	583	1.28	1.59	28.00	49.00	17.09	19.38	22	25	8	11	20	1
2	27	4	9	0	268	584	1.49	1.49	47.80	47.80	21.53	21.53	31	20	9	9	18	1
2	27	4	9	0	269	585	1.26	1.26	28.60	28.60	18.16	18.16	27	24	9	10	19	1
2	27	4	10	1	270	586	1.35	1.35	28.60	28.60	15.81	15.81	35	70	9	7	16	1
2	27	4	9	1	271	587	1.30	1.30	30.50	30.50	18.05	18.05	52	66	11	10	21	1
2	27	4	10	0	272	588	1.39	1.39	36.40	36.40	18.84	18.84	28	61	9	11	21	1
2	27	4	10	1	273	589	1.18	1.18	22.00	22.00	15.93	15.93	12	62	11	10	21	1
2	27	4	10	0	275	591	1.30	1.30	39.90	39.90	23.43	23.43	24	51	11	10	21	1
2	27	4	9	0	276	592	1.38	1.38	36.70	36.70	19.41	19.41	8	53	10	7	17	1
2	27	4	9	0	277	593	1.48	1.48	47.30	47.30	21.59	21.59	67	52	9	11	20	1
2	27	4	9	1	278	594	1.42	1.42	40.50	40.50	20.23	20.23	14	53	11	11	23	1
2	27	4	10	0	279	595	1.37	1.37	26.90	26.90	14.44	14.44	13	53	10	11	21	1
2	27	4	10	1	280	596	1.40	1.40	42.80	42.80	21.99	21.99	40	52	8	8	16	1
2	27	4	10	0	281	597	1.36	1.36	31.40	31.40	16.98	16.98	12	51	10	9	19	1
2	27	4	9	1	282	598	1.41	1.41	34.60	34.60	17.40	17.40	52	50	9	8	17	1
2	27	4	9	1	283	599	1.38	1.38	38.30	38.30	20.11	20.11	18	66	11	10	21	1
2	27	4	9	0	284	600	1.43	1.43	36.20	36.20	17.83	17.83	17	61	10	10	20	1
2	27	4	10	0	285	601	1.55	1.55	43.40	43.40	18.06	18.06	28	53	9	11	21	1
2	27	4	10	0	286	602	1.42	1.42	32.30	32.30	16.13	16.13	21	44	10	11	22	1
2	27	4	9	0	287	603	1.39	1.39	36.40	36.40	18.98	18.98	13	51	9	8	17	1
2	28	5	11	1	288	604	1.38	1.38	35.40	35.40	18.59	18.59	50	52	11	11	23	1
2	28	5	10	1	289	605	1.53	1.53	41.30	41.30	17.64	17.64	20	96	10	9	19	1
2	28	5	10	1	290	606	1.55	1.55	79.80	79.80	33.22	33.22	32	32	11	11	22	1
2	28	5	11	0	291	607	1.50	1.50	37.40	37.40	16.73	16.73	32	45	10	10	20	1
2	28	5	10	1	292	608	1.54	1.54	63.00	63.00	26.56	26.56	31	42	11	9	20	1
2	28	5	11	1	293	609	1.51	1.51	39.40	39.40	17.39	17.39	32	40	10	9	19	1
2	28	5	11	1	294	610	1.54	1.54	49.20	49.20	20.88	20.88	32	32	10	9	19	1
2	28	5	11	0	295	611	1.29	1.29	29.10	29.10	17.49	17.49	32	80	9	8	17	1
2	28	5	10	1	296	612	1.37	1.37	39.50	39.50	21.05	21.05	50	96	11	10	22	1
2	28	5	11	0	297	613	1.44	1.44	34.40	34.40	16.59	16.59	12	96	10	9	19	1
2	28	5	11	0	298	614	1.54	1.54	42.10	42.10	17.75	17.75	20	8	10	9	19	1
2	28	5	10	1	299	615	1.47	1.47	38.90	38.90	18.12	18.12	32	45	8	9	17	1
2	28	5	11	1	300	616	1.41	1.41	31.40	31.40	15.91	15.91	31	45	10	11	22	1
2	28	5	11	1	301	617	1.38	1.38	39.20	39.20	20.58	20.58	50	27	9	10	19	1
2	28	5	11	0	302	618	1.45	1.45	56.00	56.00	26.63	26.63	8	78	11	10	21	1
2	28	5	10	0	303	619	1.39	1.39	55.70	55.70	29.04	29.04	7	12	10	9	19	1
2	28	5	11	1	304	620	1.49	1.49	37.50	37.50	17.01	17.01	50	5	11	10	21	1
2	28	5	11	0	305	621	1.45	1.45	43.00	43.00	20.59	20.59	16	82	10	9	19	1
2	28	5	10	0	306	622	1.43	1.43	39.10	39.10	19.12	19.12	50	42	10	9	19	1
2	28	5	11	0	307	623	1.57	1.57	63.90	63.90	26.09	26.09	26	42	9	9	18	1
2	28	5	11	1	308	624	1.57	1.57	54.60	54.60	22.29	22.29	31	45	10	11	21	1
2	28	5	11	0	310	626	1.47	1.47	59.20	59.20	27.58	27.58	11	34	10	9	19	1
2	28	5	10	0	312	628	1.34	1.34	34.50	34.50	19.21	19.21	35	45	11	10	22	1
2	28	5	11	0	313	629	1.41	1.41	35.60	35.60	18.03	18.03	32	45	10	9	19	1
2	28	5	11	1	314	630	1.39	1.39	36.70	36.70	18.99	18.99	50	15	10	9	19	1
2	28	5	11	0	316	632	1.28	1.28	25.50	25.50	15.56	15.56	50	45	10	9	19	1
2	29	6	12	1	370	633	1.43	1.43	38.30	38.30	18.86	18.86	25	45	11	11	24	1
2	29	6	11	1	371	634	1.60	1.60	61.30	61.30	23.95	23.95	20	18	10	11	22	1
2	29	6	11	0	372	635	1.51	1.51	77.40	77.40	33.95	33.95	24	48	8	11	19	1
2	29	6	11	0	373	636	1.48	1.48	45.40	45.40	20.73	20.73	68	34	10	11	22	1
2	29	6	11	1	374	637	1.57	1.57	40.00	40.00	16.23	16.23	50	50	11	11	22	1
2	29	6	12	0	375	638	1.54	1.54	74.20	74.20	31.29	31.29	23	73	7	8	15	1
2	29	6	12	0	376	639	1.38	1.38	42.60	42.60	22.53	22.53	9	24	9	10	19	1
2	29	6	12	0	377	640	1.49	1.49	42.00	42.00	18.92	18.92	80	30	11	10	21	1
2	29	6	11	0	378	641	1.46	1.46	40.40	40.40	18.95	18.95	70	132	11	11	22	1
2	29	6	12	1	379	642	1.37	1.37	31.00	31.00	16.52	16.52	9	50	9	11	21	1
2	29	6	12	1	380	643	1.38	1.38	39.90	39.90	20.95	20.95	2	10	11	11	23	1
2	29	6	11	0	381	644	1.52	1.52	42.20	42.20	18.39	18.39	70	39	8	6	14	1
2	29	6	11	0	382	645	1.56	1.56	56.80	56.80	23.34	23.34	77	81	9	10	19	1
2	29	6	11	1	383	646	1.54	1.54	62.00	62.00	26.31	26.31	39	50	9	10	19	1
2	29	6	11	1	384	647	1.50	1.50	47.00	47.00	20.89	20.89	20	39	9	10	19	1
2	29	6	11	1	385	648	1.40	1.40	31.80	31.80	16.34	16.34	50	40	9	11	21	1
2	29	6	12	1	386	649	1.59	1.59	55.90	55.90	22.11	22.11	39	52	11	11	22	1
2	29	6	11	0	387	650	1.43	1.43	46.90	46.90	23.10	23.10	55	32	10	11	22	1
2	29	6	12	1	388	651	1.49	1.49	38.80	38.80	17.59	17.59	100	38	11	11	23	1
2	29	6	12	0	389	652	1.45	1.45	31.60	31.60	15.03	15.03	68	121	8	6	14	1
2	29	6	12	0	390	653	1.67	1.67	48.80	48.80	17.50	17.50	17	90	9	10	19	1
2	29	6	11	0	391	654	1.52	1.52	68.00	68.00	29.43	29.43	28	9	11	11	22	1
2	30	4	9	0	244	655	1.35	1.35	35.30	35.30	19.51	19.51	53	33	8	11	20	1
2	30	4	9	0	245	656	1.45	1.45	42.40	42.40	20.17	20.17	53	70	9	9	18	1
2	30	4	9	0	246	657	1.37	1.37	33.10	33.10	17.64	17.64	30	63	9	10	19	1
2	30	4	10	1	247	658	1.41	1.41	34.60	34.60	17.53	17.53	30	44	9	7	16	1
2	30	4	9	0	248	659	1.20	1.20	22.00	22.00	15.41	15.41	24	42	11	10	21	1
2	30	4	10	1	249	660	1.43	1.43	56.80	56.80	27.58	27.58	23	62	9	11	21	1
2	30	4	10	1	250	661	1.48	1.48	43.40	43.40	19.81	19.81	25	12	11	10	21	1
2	30	4	10	1	251	662	1.36	1.36	34.80	34.80	18.81	18.81	51	36	11	10	21	1
2	30	4	10	0	252	663	1.38	1.38	31.60	31.60	16.59	16.59	53	23	11	10	21	1
2	30	4	9	1	253	664	1.47	1.47	58.80	58.80	27.40	27.40	25	70	10	7	17	1
2	30	4	9	0	254	665	1.35	1.35	37.00	37.00	20.45	20.45	53	23	9	11	20	1
2	30	4	9	0	255	666	1.37	1.37	30.90	30.90	16.46	16.46	53	44	11	11	23	1
2	30	4	10	0	256	667	1.39	1.39	30.50	30.50	15.90	15.90	53	32	10	11	21	1
2	30	4	10	1	257	668	1.37	1.37	40.10	40.10	21.52	21.52	36	70	8	8	16	1
2	30	4	10	1	258	669	1.25	1.25	34.60	34.60	22.32	22.32	8	36	10	9	19	1
2	30	4	9	1	259	670	1.31	1.31	23.20	23.20	13.52	13.52	36	9	9	8	17	1
2	30	4	9	1	260	671	1.43	1.43	43.40	43.40	21.08	21.08	46	44	11	10	21	1
2	30	4	9	1	261	672	1.46	1.46	34.00	34.00	15.95	15.95	46	44	10	10	20	1
2	30	4	10	1	262	673	1.33	1.33	26.90	26.90	15.32	15.32	51	44	9	11	21	1
2	30	4	10	0	263	674	1.36	1.36	29.00	29.00	15.68	15.68	53	36	10	11	22	1
2	30	4	9	1	264	675	1.41	1.41	36.80	36.80	18.51	18.51	51	70	9	8	17	1
2	30	4	10	0	265	676	1.41	1.41	32.80	32.80	16.62	16.62	40	33	11	11	24	1
2	30	4	9	0	266	677	1.39	1.39	29.70	29.70	15.37	15.37	44	44	11	11	23	1
2	31	6	12	0	346	678	1.59	1.59	68.70	68.70	27.17	27.17	39	54	11	11	24	1
2	31	6	11	0	347	679	1.38	1.38	34.40	34.40	18.06	18.06	90	56	10	11	22	1
2	31	6	11	1	348	680	1.48	1.48	43.40	43.40	19.81	19.81	33	53	8	11	19	1
2	31	6	11	1	349	681	1.52	1.52	48.50	48.50	20.99	20.99	5	62	10	11	22	1
2	31	6	11	1	350	682	1.51	1.51	58.00	58.00	25.61	25.61	47	66	11	11	22	1
2	31	6	12	1	351	683	1.49	1.49	61.50	61.50	27.89	27.89	11	53	7	8	15	1
2	31	6	12	1	352	684	1.51	1.51	47.30	47.30	20.88	20.88	17	21	9	10	19	1
2	31	6	11	0	354	686	1.66	1.66	55.30	55.30	20.07	20.07	68	25	11	11	22	1
2	31	6	12	0	355	687	1.55	1.55	49.60	49.60	20.51	20.51	45	64	9	11	21	1
2	31	6	12	0	356	688	1.45	1.45	60.70	60.70	28.87	28.87	44	53	11	11	23	1
2	31	6	11	1	357	689	1.58	1.58	80.20	80.20	32.13	32.13	19	44	8	6	14	1
2	31	6	11	1	358	690	1.52	1.52	59.00	59.00	25.71	25.71	12	53	9	10	19	1
2	31	6	11	1	359	691	1.51	1.51	40.70	40.70	17.97	17.97	69	22	9	10	19	1
2	31	6	11	1	360	692	1.52	1.52	58.50	58.50	25.49	25.49	41	100	9	10	19	1
2	31	6	11	1	361	693	1.65	1.65	76.50	76.50	28.10	28.10	25	53	9	11	21	1
2	31	6	12	0	362	694	1.50	1.50	55.70	55.70	24.76	24.76	13	53	11	11	22	1
2	31	6	11	0	363	695	1.40	1.40	40.60	40.60	20.71	20.71	72	29	10	11	22	1
2	31	6	12	0	364	696	1.53	1.53	42.20	42.20	18.15	18.15	23	64	9	1	10	1
2	31	6	12	1	365	697	1.38	1.38	29.80	29.80	15.65	15.65	41	25	0	7	7	1
2	31	6	12	1	366	698	1.47	1.47	39.10	39.10	18.22	18.22	90	35	11	10	22	1
2	31	6	11	0	367	699	1.40	1.40	33.50	33.50	17.21	17.21	41	102	7	11	19	1
2	31	6	11	0	368	700	1.64	1.64	54.50	54.50	20.26	20.26	41	105	11	11	22	1
2	31	6	11	0	369	701	1.50	1.50	36.20	36.20	16.09	16.09	68	56	11	11	23	1
2	32	5	11	1	317	702	1.32	1.32	25.50	25.50	14.75	14.75	50	56	11	11	23	1
2	32	5	10	0	318	703	1.40	1.40	36.20	36.20	18.60	18.60	20	72	10	9	19	1
2	32	5	10	1	319	704	1.50	1.50	39.40	39.40	17.51	17.51	32	62	11	11	22	1
2	32	5	11	1	320	705	1.37	1.37	31.00	31.00	16.52	16.52	32	37	10	10	20	1
2	32	5	10	0	321	706	1.55	1.55	47.70	47.70	19.98	19.98	31	50	11	9	20	1
2	32	5	11	0	322	707	1.39	1.39	37.10	37.10	19.20	19.20	32	39	10	9	19	1
2	32	5	11	0	323	708	1.41	1.41	50.70	50.70	25.50	25.50	32	120	10	9	19	1
2	32	5	11	1	324	709	1.49	1.49	51.30	51.30	23.11	23.11	32	24	9	8	17	1
2	32	5	10	1	325	710	1.57	1.57	44.20	44.20	18.05	18.05	50	24	11	10	22	1
2	32	5	11	1	326	711	1.45	1.45	63.50	63.50	30.41	30.41	12	46	10	9	19	1
2	32	5	11	1	327	712	1.49	1.49	42.20	42.20	19.14	19.14	20	8	10	9	19	1
2	32	5	10	0	328	713	1.39	1.39	47.50	47.50	24.58	24.58	32	24	8	9	17	1
2	32	5	11	0	329	714	1.59	1.59	43.90	43.90	17.47	17.47	31	62	10	11	22	1
2	32	5	11	0	330	715	1.55	1.55	64.50	64.50	26.67	26.67	50	30	9	10	19	1
2	32	5	11	0	331	716	1.41	1.41	48.10	48.10	24.37	24.37	8	50	11	10	21	1
2	32	5	10	0	332	717	1.49	1.49	68.60	68.60	30.90	30.90	7	27	10	9	19	1
2	32	5	11	0	333	718	1.43	1.43	38.70	38.70	18.79	18.79	50	50	11	10	21	1
2	32	5	11	0	334	719	1.51	1.51	46.30	46.30	20.31	20.31	16	100	10	9	19	1
2	32	5	10	0	335	720	1.48	1.48	35.20	35.20	16.07	16.07	50	81	10	9	19	1
2	32	5	11	1	336	721	1.51	1.51	39.20	39.20	17.31	17.31	26	50	9	9	18	1
2	32	5	11	0	337	722	1.47	1.47	41.10	41.10	19.02	19.02	31	46	10	11	21	1
2	32	5	10	0	338	723	1.46	1.46	31.30	31.30	14.68	14.68	46	50	11	10	21	0
2	33	1	7	0	100	731	1.14	1.14	20.10	20.10	15.47	15.47	13	52	6	5	11	0
2	33	1	7	0	101	732	1.22	1.22	23.40	23.40	15.72	15.72	20	8	9	8	17	0
2	33	1	6	0	102	733	1.20	1.20	22.90	22.90	15.90	15.90	20	24	10	10	20	0
2	33	1	6	0	103	734	1.23	1.23	25.80	25.80	17.05	17.05	21	24	11	11	23	0
2	33	1	7	0	104	735	1.25	1.25	23.60	23.60	15.10	15.10	52	24	10	10	20	0
2	33	1	6	0	105	736	1.20	1.20	18.30	18.30	12.71	12.71	20	60	9	8	17	0
2	33	1	7	0	106	737	1.22	1.22	26.00	26.00	17.47	17.47	20	24	9	8	17	0
2	33	1	6	0	107	738	1.25	1.25	40.50	40.50	26.13	26.13	20	24	9	8	17	0
2	33	1	6	1	108	739	1.24	1.24	22.10	22.10	14.37	14.37	6	20	7	5	12	0
2	33	1	7	1	109	740	1.26	1.26	26.00	26.00	16.38	16.38	20	24	9	8	17	0
2	33	1	6	1	110	741	1.12	1.12	21.20	21.20	16.90	16.90	20	24	9	8	17	0
2	33	1	7	0	111	742	1.22	1.22	29.50	29.50	19.82	19.82	20	22	9	9	18	0
2	33	1	7	0	112	743	1.21	1.21	24.60	24.60	16.80	16.80	20	12	10	9	19	0
2	33	1	7	1	113	744	1.21	1.21	24.30	24.30	16.74	16.74	13	24	8	6	14	0
2	33	1	6	0	114	745	1.16	1.16	20.20	20.20	15.14	15.14	20	24	8	9	17	0
2	33	1	6	0	115	746	1.13	1.13	17.50	17.50	13.71	13.71	11	16	9	8	17	1
2	33	1	6	0	116	747	1.30	1.30	30.50	30.50	17.91	17.91	20	24	9	11	21	1
2	33	1	7	0	117	748	1.20	1.20	22.80	22.80	15.97	15.97	17	12	9	8	17	1
2	33	1	7	1	118	749	1.20	1.20	20.60	20.60	14.31	14.31	20	14	9	8	17	1
2	33	1	7	1	119	750	1.23	1.23	26.40	26.40	17.45	17.45	13	24	9	6	15	1
2	33	1	7	1	120	751	1.25	1.25	22.10	22.10	14.14	14.14	19	24	9	8	17	1
2	33	1	7	1	121	752	1.21	1.21	25.50	25.50	17.42	17.42	20	24	9	8	17	1
2	33	1	7	1	122	753	1.23	1.23	23.00	23.00	15.20	15.20	36	24	9	5	14	1
2	34	3	9	0	173	755	1.30	1.30	31.40	31.40	18.44	18.44	25	60	9	11	21	1
2	34	3	9	0	174	756	1.38	1.38	28.10	28.10	14.86	14.86	30	34	8	9	17	1
2	34	3	9	1	175	757	1.32	1.32	27.70	27.70	15.90	15.90	48	26	8	9	17	1
2	34	3	9	0	176	758	1.31	1.31	29.60	29.60	17.25	17.25	70	34	8	9	17	1
2	34	3	9	0	177	759	1.33	1.33	30.20	30.20	17.07	17.07	22	31	9	8	17	1
2	34	3	8	1	178	760	1.50	1.50	44.70	44.70	19.87	19.87	50	25	11	11	22	1
2	34	3	9	1	179	761	1.40	1.40	42.40	42.40	21.63	21.63	37	37	10	6	17	1
2	34	3	9	0	180	762	1.28	1.28	27.70	27.70	17.04	17.04	37	56	9	10	19	1
2	34	3	9	1	181	763	1.33	1.33	33.00	33.00	18.66	18.66	53	16	9	8	17	1
2	34	3	8	1	182	764	1.38	1.38	31.90	31.90	16.87	16.87	32	88	11	7	18	1
2	34	3	9	1	183	765	1.28	1.28	32.50	32.50	19.84	19.84	50	44	7	9	16	1
2	34	3	9	0	184	766	1.33	1.33	24.80	24.80	14.02	14.02	83	60	8	10	18	1
2	34	3	9	0	185	767	1.34	1.34	39.40	39.40	21.94	21.94	37	88	8	11	20	1
2	34	3	8	0	186	768	1.43	1.43	44.90	44.90	22.11	22.11	37	22	8	9	17	1
2	34	3	9	1	187	769	1.22	1.22	21.20	21.20	14.36	14.36	24	42	8	8	16	1
2	34	3	9	1	188	770	1.30	1.30	34.90	34.90	20.65	20.65	37	37	9	11	20	1
2	34	3	8	0	189	771	1.20	1.20	19.40	19.40	13.47	13.47	37	80	9	8	17	1
2	34	3	9	1	190	772	1.27	1.27	25.00	25.00	15.62	15.62	37	42	8	9	17	1
2	34	3	8	0	191	773	1.34	1.34	37.10	37.10	20.82	20.82	26	42	8	9	17	1
2	34	3	8	0	193	775	1.25	1.25	27.10	27.10	17.48	17.48	22	42	9	11	21	1
2	34	3	8	1	194	776	1.38	1.38	39.70	39.70	21.00	21.00	20	24	7	6	13	1
2	34	3	9	1	195	777	1.22	1.22	23.30	23.30	15.78	15.78	27	31	9	10	20	1
2	34	3	9	1	196	778	1.51	1.51	66.60	66.60	29.40	29.40	32	42	8	7	15	1
2	35	2	8	1	124	779	1.21	1.21	21.30	21.30	14.67	14.67	31	33	11	7	18	1
2	35	2	8	1	125	780	1.26	1.26	27.50	27.50	17.46	17.46	31	50	9	8	17	1
2	35	2	8	0	126	781	1.26	1.26	24.00	24.00	15.24	15.24	60	60	11	9	20	1
2	35	2	7	1	127	782	1.36	1.36	34.20	34.20	18.63	18.63	31	66	11	11	23	1
2	35	2	7	0	128	783	1.29	1.29	28.90	28.90	17.50	17.50	39	34	9	8	17	1
2	35	2	8	1	129	784	1.26	1.26	26.80	26.80	17.02	17.02	41	50	9	9	18	1
2	35	2	7	0	130	785	1.29	1.29	24.30	24.30	14.60	14.60	24	60	11	10	21	1
2	35	2	8	0	131	786	1.28	1.28	26.40	26.40	16.11	16.11	39	34	9	11	20	1
2	35	2	7	1	132	787	1.31	1.31	35.40	35.40	20.63	20.63	17	33	8	10	18	1
2	35	2	8	0	133	788	1.18	1.18	23.20	23.20	16.52	16.52	12	14	10	9	19	1
2	35	2	8	0	134	789	1.32	1.32	32.80	32.80	18.82	18.82	47	20	8	11	19	1
2	35	2	8	1	135	790	1.36	1.36	28.20	28.20	15.36	15.36	14	23	10	6	16	1
2	35	2	7	1	136	791	1.40	1.40	50.80	50.80	25.92	25.92	31	18	10	8	18	1
2	35	2	7	1	137	792	1.34	1.34	40.90	40.90	22.95	22.95	12	22	11	6	17	1
2	35	2	8	0	138	793	1.24	1.24	24.80	24.80	16.13	16.13	16	34	9	9	18	1
2	35	2	8	0	139	794	1.36	1.36	44.40	44.40	24.18	24.18	42	50	9	9	18	1
2	35	2	7	0	140	795	1.39	1.39	37.40	37.40	19.50	19.50	34	34	9	10	19	1
2	35	2	7	1	141	796	1.30	1.30	22.90	22.90	13.45	13.45	25	30	11	8	18	1
2	35	2	8	1	142	797	1.27	1.27	27.40	27.40	16.99	16.99	60	34	11	8	19	1
2	35	2	8	0	143	798	1.33	1.33	30.10	30.10	17.14	17.14	31	34	9	9	18	1
2	35	2	8	1	144	799	1.24	1.24	23.20	23.20	15.09	15.09	25	15	9	9	18	1
2	35	2	8	1	145	800	1.32	1.32	29.20	29.20	16.89	16.89	15	34	10	11	22	1
2	35	2	8	0	146	801	1.38	1.38	35.20	35.20	18.62	18.62	31	24	10	11	22	1
2	36	0	6	1	50	803	1.17	1.17	24.60	24.60	17.97	17.97	38	19	7	4	11	1
2	36	0	6	1	51	804	1.03	1.03	16.30	16.30	15.36	15.36	38	29	5	8	13	1
2	36	0	6	1	52	805	1.08	1.08	17.80	17.80	15.40	15.40	41	29	9	4	13	1
2	36	0	6	0	53	806	1.15	1.15	20.60	20.60	15.58	15.58	51	29	7	7	14	1
2	36	0	6	0	54	807	1.20	1.20	22.00	22.00	15.41	15.41	38	25	9	11	21	1
2	36	0	6	1	55	808	1.16	1.16	20.30	20.30	15.09	15.09	38	10	7	2	9	1
2	36	0	6	1	56	809	1.14	1.14	18.90	18.90	14.67	14.67	10	25	7	7	14	1
2	36	0	6	0	57	810	1.14	1.14	22.60	22.60	17.39	17.39	27	25	7	7	14	1
2	36	0	6	0	58	811	1.10	1.10	20.60	20.60	17.18	17.18	27	15	6	10	16	1
2	36	0	6	1	59	812	1.26	1.26	40.30	40.30	25.38	25.38	38	23	6	6	12	1
2	36	0	6	0	60	813	1.19	1.19	22.70	22.70	16.03	16.03	26	23	8	7	15	1
2	36	0	6	0	61	814	1.21	1.21	24.50	24.50	16.87	16.87	4	29	7	10	17	1
2	36	0	6	1	62	815	1.14	1.14	19.90	19.90	15.31	15.31	46	30	7	7	14	1
2	36	0	6	0	64	816	1.11	1.11	20.00	20.00	16.23	16.23	28	29	8	9	17	1
2	36	0	6	1	66	818	1.11	1.11	19.20	19.20	15.58	15.58	26	30	7	7	14	0
2	36	0	6	0	67	819	1.12	1.12	19.10	19.10	15.36	15.36	34	29	7	7	14	0
2	36	0	6	0	68	820	1.05	1.05	15.70	15.70	14.38	14.38	51	30	7	7	14	0
2	36	0	6	1	69	821	1.30	1.30	40.40	40.40	24.09	24.09	16	30	7	6	13	0
2	36	0	6	0	70	822	1.20	1.20	22.70	22.70	15.90	15.90	34	12	7	7	14	0
2	36	0	6	0	71	823	1.05	1.05	16.70	16.70	15.15	15.15	16	16	6	7	13	0
2	36	0	6	0	72	824	1.16	1.16	20.80	20.80	15.59	15.59	28	10	7	7	14	0
2	36	0	6	1	73	825	1.07	1.07	16.70	16.70	14.72	14.72	41	30	7	7	14	0
2	36	0	6	0	74	826	1.18	1.18	27.10	27.10	19.63	19.63	17	20	6	6	12	0
2	37	1	7	0	75	827	1.20	1.20	24.80	24.80	17.22	17.22	31	13	4	9	13	0
2	37	1	7	0	76	828	1.25	1.25	26.40	26.40	16.90	16.90	26	29	8	8	16	0
2	37	1	6	1	77	829	1.25	1.25	42.30	42.30	27.07	27.07	17	57	4	7	11	0
2	37	1	6	0	78	830	1.25	1.25	41.30	41.30	26.64	26.64	5	26	8	8	16	0
2	37	1	6	0	80	832	1.16	1.16	20.70	20.70	15.52	15.52	19	13	6	8	14	0
2	37	1	7	1	81	833	1.17	1.17	23.00	23.00	16.80	16.80	26	30	6	5	11	0
2	37	1	6	1	82	834	1.35	1.35	33.80	33.80	18.68	18.68	26	30	6	9	15	0
2	37	1	6	0	83	835	1.14	1.14	20.60	20.60	15.85	15.85	21	9	6	9	15	0
2	37	1	6	0	85	837	1.25	1.25	33.20	33.20	21.42	21.42	19	30	7	10	17	0
2	37	1	7	1	86	838	1.25	1.25	25.60	25.60	16.52	16.52	21	11	6	7	13	0
2	37	1	7	1	87	839	1.15	1.15	23.60	23.60	18.00	18.00	21	28	6	8	14	0
2	37	1	7	0	88	840	1.14	1.14	20.40	20.40	15.84	15.84	31	22	6	8	14	0
2	37	1	6	0	89	841	1.15	1.15	19.80	19.80	15.10	15.10	25	30	8	7	15	1
2	37	1	6	0	90	842	1.14	1.14	20.20	20.20	15.54	15.54	21	59	6	8	14	1
2	37	1	6	0	91	843	1.23	1.23	23.10	23.10	15.27	15.27	20	30	9	8	17	1
2	37	1	7	1	92	844	1.23	1.23	24.10	24.10	16.06	16.06	26	21	6	6	12	1
2	37	1	7	1	93	845	1.20	1.20	19.30	19.30	13.40	13.40	21	26	5	10	15	1
2	37	1	7	1	94	846	1.20	1.20	27.40	27.40	19.19	19.19	9	30	6	8	14	1
2	37	1	6	0	95	847	1.26	1.26	25.20	25.20	15.87	15.87	21	10	9	9	18	1
2	37	1	7	0	96	848	1.20	1.20	23.40	23.40	16.39	16.39	21	30	10	11	22	1
2	37	1	7	1	97	849	1.22	1.22	23.20	23.20	15.59	15.59	17	62	7	11	18	1
2	37	1	7	1	99	850	1.23	1.23	25.00	25.00	16.66	16.66	17	57	8	13	21	1
2	38	3	9	1	197	851	1.44	1.44	49.70	49.70	23.97	23.97	11	28	8	6	14	1
2	38	3	9	0	199	853	1.32	1.32	32.50	32.50	18.79	18.79	65	46	7	11	19	1
2	38	3	9	1	200	854	1.34	1.34	24.30	24.30	13.63	13.63	27	67	7	9	16	1
2	38	3	9	1	201	855	1.24	1.24	21.00	21.00	13.66	13.66	32	23	5	6	11	1
2	38	3	8	1	202	856	1.41	1.41	33.20	33.20	16.82	16.82	63	48	7	6	13	1
2	38	3	9	0	204	858	1.24	1.24	23.60	23.60	15.35	15.35	21	71	10	11	22	1
2	38	3	9	0	205	859	1.46	1.46	47.30	47.30	22.19	22.19	16	44	7	11	19	1
2	38	3	8	1	206	860	1.32	1.32	35.60	35.60	20.43	20.43	22	7	9	11	21	1
2	38	3	9	1	207	861	1.23	1.23	23.60	23.60	15.73	15.73	75	11	6	8	14	1
2	38	3	9	1	208	862	1.45	1.45	40.70	40.70	19.36	19.36	32	92	9	11	21	1
2	38	3	9	0	209	863	1.35	1.35	46.20	46.20	25.35	25.35	8	11	6	10	16	1
2	38	3	8	0	210	864	1.37	1.37	40.40	40.40	21.52	21.52	65	46	8	11	20	1
2	38	3	9	0	211	865	1.35	1.35	31.30	31.30	17.30	17.30	32	46	8	11	20	0
2	38	3	9	1	212	866	1.29	1.29	27.60	27.60	16.59	16.59	32	46	6	7	13	0
2	38	3	8	1	213	867	1.33	1.33	36.90	36.90	21.02	21.02	32	46	9	10	19	0
2	38	3	9	0	214	868	1.41	1.41	42.20	42.20	21.23	21.23	28	46	7	11	19	0
2	38	3	8	0	215	869	1.27	1.27	27.00	27.00	16.87	16.87	32	67	6	10	16	0
2	38	3	9	1	216	870	1.35	1.35	29.30	29.30	16.08	16.08	32	12	7	8	15	0
2	38	3	8	1	217	871	1.37	1.37	27.00	27.00	14.39	14.39	8	70	8	8	16	0
2	38	3	8	1	218	872	1.28	1.28	37.30	37.30	22.77	22.77	32	31	7	10	17	0
2	39	2	8	1	149	875	1.24	1.24	28.80	28.80	18.73	18.73	17	67	7	7	14	0
2	39	2	8	0	150	876	1.20	1.20	20.20	20.20	14.15	14.15	42	56	10	11	21	0
2	39	2	8	1	151	877	1.29	1.29	33.80	33.80	20.47	20.47	17	45	7	7	14	0
2	39	2	7	1	152	878	1.17	1.17	19.90	19.90	14.54	14.54	55	45	8	9	17	0
2	39	2	7	0	153	879	1.33	1.33	28.90	28.90	16.34	16.34	32	80	11	11	22	0
2	39	2	8	1	154	880	1.23	1.23	35.90	35.90	23.73	23.73	32	45	0	0	0	0
2	39	2	7	0	155	881	1.26	1.26	26.30	26.30	16.70	16.70	22	45	7	10	17	0
2	39	2	8	1	156	882	1.21	1.21	24.00	24.00	16.39	16.39	55	45	9	8	17	0
2	39	2	8	0	158	884	1.27	1.27	37.20	37.20	23.06	23.06	32	45	10	11	21	0
2	39	2	8	0	159	885	1.26	1.26	29.40	29.40	18.67	18.67	32	45	8	8	16	0
2	39	2	8	1	160	886	1.14	1.14	19.80	19.80	15.24	15.24	26	7	7	6	13	0
2	39	2	7	1	161	887	1.24	1.24	32.30	32.30	21.18	21.18	33	15	6	7	13	0
2	39	2	7	0	162	888	1.27	1.27	40.20	40.20	24.92	24.92	5	14	8	8	16	0
2	39	2	8	1	163	889	1.30	1.30	33.60	33.60	19.73	19.73	26	45	7	8	15	1
2	39	2	8	1	164	890	1.33	1.33	24.00	24.00	13.57	13.57	32	50	8	8	16	1
2	39	2	7	0	165	891	1.24	1.24	41.70	41.70	27.12	27.12	18	45	9	11	21	1
2	39	2	7	0	166	892	1.28	1.28	32.80	32.80	20.02	20.02	42	45	9	11	20	1
2	39	2	8	0	168	894	1.33	1.33	33.90	33.90	19.16	19.16	39	45	9	8	17	1
2	39	2	8	0	169	895	1.28	1.28	38.90	38.90	23.74	23.74	42	45	9	10	19	1
2	39	2	8	0	170	896	1.27	1.27	22.90	22.90	14.31	14.31	32	46	11	11	22	1
2	39	2	8	1	171	897	1.27	1.27	22.00	22.00	13.64	13.64	47	56	8	8	16	1
2	39	2	8	0	172	898	1.27	1.27	27.00	27.00	16.87	16.87	25	80	8	10	18	1
2	40	0	6	0	26	899	1.12	1.12	17.20	17.20	13.83	13.83	27	45	3	2	5	1
2	40	0	6	1	27	900	1.16	1.16	20.80	20.80	15.46	15.46	14	5	9	4	13	1
2	40	0	6	0	28	901	1.08	1.08	18.70	18.70	16.03	16.03	27	8	3	8	11	1
2	40	0	6	0	29	902	1.16	1.16	22.40	22.40	16.79	16.79	27	7	4	7	11	1
2	40	0	6	1	30	903	1.26	1.26	28.50	28.50	17.95	17.95	27	10	8	8	16	1
2	40	0	6	1	32	905	1.14	1.14	21.30	21.30	16.39	16.39	27	9	5	9	14	1
2	40	0	6	1	33	906	1.18	1.18	25.60	25.60	18.23	18.23	27	14	5	6	11	1
2	40	0	6	1	34	907	1.09	1.09	15.10	15.10	12.71	12.71	27	8	5	6	11	1
2	40	0	6	1	35	908	1.02	1.02	14.80	14.80	14.37	14.37	27	33	7	3	10	1
2	40	0	6	1	36	909	1.19	1.19	31.90	31.90	22.53	22.53	27	6	6	2	8	1
2	40	0	6	1	37	910	1.16	1.16	30.70	30.70	22.82	22.82	27	9	3	6	9	1
2	40	0	6	0	38	911	1.17	1.17	20.90	20.90	15.27	15.27	7	6	6	9	15	1
2	40	0	6	0	39	912	1.17	1.17	23.00	23.00	16.95	16.95	14	4	5	6	11	1
2	40	0	6	0	40	913	1.14	1.14	17.50	17.50	13.58	13.58	27	2	3	6	9	1
2	40	0	6	1	41	914	1.24	1.24	32.90	32.90	21.40	21.40	27	5	8	8	16	1
2	40	0	6	0	42	915	1.16	1.16	22.50	22.50	16.72	16.72	27	5	6	7	13	1
2	40	0	6	1	43	916	1.13	1.13	23.50	23.50	18.57	18.57	27	19	6	9	15	1
2	40	0	6	1	44	917	1.22	1.22	25.00	25.00	16.94	16.94	15	6	7	11	18	1
2	40	0	6	0	45	918	1.17	1.17	21.50	21.50	15.71	15.71	14	9	5	5	10	1
2	40	0	6	0	46	919	1.09	1.09	19.30	19.30	16.39	16.39	27	5	3	7	10	1
2	40	0	6	0	47	920	1.17	1.17	19.40	19.40	14.29	14.29	14	8	5	6	11	1
2	40	0	6	1	48	921	1.14	1.14	25.20	25.20	19.39	19.39	27	6	7	3	10	1
2	40	0	6	1	49	922	1.25	1.25	26.80	26.80	17.15	17.15	27	9	6	11	18	1
2	41	1	7	0	401	923	1.16	1.16	21.10	21.10	15.82	15.82	25	6	4	9	13	1
2	41	1	7	1	402	924	1.22	1.22	19.90	19.90	13.37	13.37	16	27	6	4	10	1
2	41	1	6	0	403	925	1.19	1.19	23.70	23.70	16.74	16.74	25	20	9	9	18	1
2	41	1	6	0	404	926	1.17	1.17	21.70	21.70	15.85	15.85	18	13	6	9	15	1
2	41	1	7	1	405	927	1.22	1.22	24.10	24.10	16.33	16.33	14	12	4	8	12	1
2	41	1	7	0	407	929	1.20	1.20	21.60	21.60	15.13	15.13	16	17	5	11	16	1
2	41	1	6	1	409	931	1.10	1.10	18.80	18.80	15.54	15.54	7	17	6	7	13	1
2	41	1	6	0	411	933	1.24	1.24	32.30	32.30	21.01	21.01	25	18	6	7	13	1
2	41	1	7	0	412	934	1.29	1.29	26.10	26.10	15.81	15.81	14	17	6	7	14	1
2	41	1	7	1	413	935	1.27	1.27	31.80	31.80	19.72	19.72	16	12	3	6	9	1
2	41	1	7	0	414	936	1.25	1.25	28.30	28.30	18.26	18.26	15	12	7	8	15	1
2	41	1	6	0	415	937	1.18	1.18	23.10	23.10	16.59	16.59	16	14	7	7	14	1
2	41	1	6	0	416	938	1.18	1.18	23.20	23.20	16.66	16.66	25	10	6	7	13	1
2	41	1	6	1	417	939	1.29	1.29	28.60	28.60	17.32	17.32	16	21	6	7	13	1
2	41	1	7	1	419	941	1.21	1.21	26.50	26.50	18.25	18.25	8	21	7	8	15	1
2	41	1	7	1	420	942	1.18	1.18	22.40	22.40	15.95	15.95	7	15	8	5	13	1
2	41	1	6	1	421	943	1.25	1.25	30.70	30.70	19.81	19.81	16	9	9	9	18	1
2	41	1	7	0	422	944	1.23	1.23	24.80	24.80	16.39	16.39	3	20	7	7	14	1
2	41	1	7	0	423	945	1.24	1.24	23.70	23.70	15.41	15.41	16	27	7	8	15	1
2	41	1	7	1	424	946	1.18	1.18	31.10	31.10	22.15	22.15	16	17	8	6	14	1
2	42	3	9	1	450	947	1.49	1.49	46.40	46.40	21.04	21.04	14	16	9	11	21	1
2	42	3	9	0	451	948	1.29	1.29	25.70	25.70	15.44	15.44	21	33	11	11	23	1
2	42	3	9	1	452	949	1.29	1.29	34.70	34.70	21.01	21.01	21	80	8	10	18	1
2	42	3	9	0	454	950	1.39	1.39	45.00	45.00	23.46	23.46	21	21	7	11	18	1
2	42	3	9	1	456	952	1.26	1.26	27.80	27.80	17.65	17.65	47	33	8	10	18	1
2	42	3	9	0	458	954	1.33	1.33	42.50	42.50	24.03	24.03	8	13	13	7	20	1
2	42	3	8	0	459	955	1.33	1.33	41.20	41.20	23.47	23.47	21	24	8	11	19	1
2	42	3	9	1	460	956	1.38	1.38	32.30	32.30	17.08	17.08	21	33	8	10	18	1
2	42	3	9	1	461	957	1.30	1.30	23.30	23.30	13.79	13.79	14	64	8	10	18	1
2	42	3	9	0	462	958	1.25	1.25	28.50	28.50	18.39	18.39	18	25	11	11	22	1
2	42	3	8	1	463	959	1.27	1.27	30.50	30.50	18.91	18.91	27	35	8	10	18	1
2	42	3	9	0	464	960	1.28	1.28	27.30	27.30	16.66	16.66	16	33	8	10	18	1
2	42	3	9	1	465	961	1.33	1.33	24.40	24.40	13.79	13.79	35	33	8	10	18	1
2	42	3	9	1	468	963	1.34	1.34	33.60	33.60	18.71	18.71	18	33	0	9	9	1
2	42	3	8	0	469	964	1.35	1.35	25.70	25.70	14.21	14.21	21	25	8	10	18	1
2	42	3	9	1	470	965	1.31	1.31	30.40	30.40	17.71	17.71	18	55	8	10	18	1
2	42	3	8	1	471	966	1.31	1.31	33.30	33.30	19.40	19.40	14	20	10	10	20	1
2	43	2	8	0	425	967	1.27	1.27	27.90	27.90	17.30	17.30	25	12	7	7	14	1
2	43	2	8	0	426	968	1.24	1.24	25.50	25.50	16.58	16.58	25	22	10	11	21	1
2	43	2	8	0	427	969	1.25	1.25	25.50	25.50	16.45	16.45	25	22	7	7	14	1
2	43	2	7	1	428	970	1.15	1.15	18.20	18.20	13.76	13.76	31	20	8	9	17	1
2	43	2	7	0	429	971	1.27	1.27	26.00	26.00	16.12	16.12	25	38	11	11	22	1
2	43	2	8	1	430	972	1.22	1.22	20.50	20.50	13.89	13.89	15	20	0	0	0	1
2	43	2	7	0	431	973	1.22	1.22	23.10	23.10	15.52	15.52	25	20	7	10	17	1
2	43	2	8	0	432	974	1.34	1.34	31.60	31.60	17.73	17.73	25	20	9	8	17	1
2	43	2	7	1	433	975	1.18	1.18	25.50	25.50	18.16	18.16	31	20	8	8	16	1
2	43	2	8	1	434	976	1.20	1.20	22.00	22.00	15.28	15.28	31	20	10	11	21	1
2	43	2	8	0	435	977	1.26	1.26	27.20	27.20	17.27	17.27	20	38	8	8	16	1
2	43	2	8	1	436	978	1.31	1.31	31.60	31.60	18.41	18.41	31	20	7	6	13	1
2	43	2	7	1	437	979	1.30	1.30	29.40	29.40	17.53	17.53	31	20	6	7	13	1
2	43	2	7	1	438	980	1.19	1.19	22.60	22.60	15.96	15.96	7	20	8	8	16	1
2	43	2	8	0	439	981	1.35	1.35	37.60	37.60	20.63	20.63	25	20	7	8	15	1
2	43	2	8	0	441	982	1.29	1.29	36.00	36.00	21.80	21.80	7	20	8	8	16	1
2	43	2	7	1	442	983	1.26	1.26	23.70	23.70	14.93	14.93	31	22	9	11	21	1
2	43	2	7	0	443	984	1.30	1.30	46.40	46.40	27.67	27.67	16	20	9	11	20	1
2	43	2	8	1	444	985	1.32	1.32	27.30	27.30	15.67	15.67	31	20	8	8	16	1
2	43	2	8	0	445	986	1.24	1.24	24.30	24.30	15.80	15.80	45	20	9	8	17	1
2	43	2	8	1	447	987	1.29	1.29	26.70	26.70	16.04	16.04	31	20	9	10	19	1
2	43	2	8	1	448	988	1.24	1.24	23.90	23.90	15.67	15.67	31	22	11	11	22	1
2	43	2	8	0	449	989	1.29	1.29	26.40	26.40	15.86	15.86	15	22	8	8	16	1
2	44	0	6	0	1	990	1.10	1.10	23.00	23.00	19.01	19.01	25	22	7	4	11	1
2	44	0	6	1	3	992	1.12	1.12	20.10	20.10	16.17	16.17	12	25	9	4	13	1
2	44	0	6	0	5	994	1.10	1.10	16.60	16.60	13.84	13.84	25	25	9	11	21	1
2	44	0	6	0	6	995	1.13	1.13	21.90	21.90	17.30	17.30	25	25	7	2	9	1
2	44	0	6	1	7	996	1.14	1.14	27.70	27.70	21.31	21.31	12	25	7	7	14	1
2	44	0	6	1	8	997	1.16	1.16	21.50	21.50	15.98	15.98	12	12	7	7	14	1
2	44	0	6	0	9	998	1.16	1.16	22.40	22.40	16.65	16.65	25	12	6	10	16	1
2	44	0	6	0	10	999	1.16	1.16	23.20	23.20	17.24	17.24	25	25	6	6	12	1
2	44	0	6	0	11	1000	1.18	1.18	30.90	30.90	22.19	22.19	12	25	8	7	15	1
2	44	0	6	1	12	1001	1.20	1.20	33.30	33.30	23.13	23.13	25	12	7	10	17	1
2	44	0	6	0	13	1002	1.16	1.16	22.70	22.70	16.87	16.87	12	25	7	7	14	1
2	44	0	6	1	14	1003	1.21	1.21	25.50	25.50	17.42	17.42	25	12	8	9	17	1
2	44	0	6	0	15	1004	1.16	1.16	23.00	23.00	17.24	17.24	12	25	7	7	14	1
2	44	0	6	1	16	1005	1.10	1.10	17.80	17.80	14.85	14.85	25	12	7	7	14	1
2	44	0	6	0	17	1006	1.09	1.09	18.50	18.50	15.71	15.71	12	25	7	7	14	1
2	44	0	6	1	18	1007	1.12	1.12	21.30	21.30	17.13	17.13	25	12	7	7	14	1
2	44	0	6	0	19	1008	1.19	1.19	26.70	26.70	18.85	18.85	12	25	7	6	13	1
2	44	0	6	1	21	1010	1.24	1.24	23.80	23.80	15.60	15.60	25	25	6	7	13	1
2	44	0	6	1	22	1011	1.12	1.12	19.90	19.90	15.86	15.86	25	25	7	7	14	1
2	44	0	6	0	23	1012	1.15	1.15	20.70	20.70	15.79	15.79	12	25	7	7	14	1
2	44	0	6	1	24	1013	1.23	1.23	25.10	25.10	16.73	16.73	25	12	6	6	12	1
2	44	0	6	1	25	1014	1.10	1.10	18.00	18.00	15.01	15.01	25	25	7	7	14	1
3	47	0	6	1	1	1056	1.22	1.22	17.40	17.40	11.69	11.69	9	28	9	6	15	1
3	47	0	6	1	2	1057	1.20	1.20	17.70	17.70	12.29	12.29	9	15	7	3	10	1
3	47	0	6	0	3	1058	1.20	1.20	18.00	18.00	12.50	12.50	15	15	7	5	12	1
3	47	0	6	1	4	1059	1.28	1.28	21.20	21.20	12.94	12.94	9	15	7	5	12	1
3	47	0	6	0	5	1060	1.24	1.24	22.00	22.00	14.31	14.31	15	15	6	5	11	1
3	47	0	6	0	6	1061	1.22	1.22	19.40	19.40	13.03	13.03	15	15	9	8	17	1
3	47	0	6	0	7	1062	1.19	1.19	17.80	17.80	12.57	12.57	15	15	4	3	7	1
3	47	0	6	0	8	1063	1.26	1.26	19.20	19.20	12.09	12.09	15	15	5	3	8	1
3	47	0	6	1	9	1064	1.21	1.21	20.80	20.80	14.21	14.21	9	15	8	8	16	1
3	47	0	6	1	10	1065	1.20	1.20	16.80	16.80	11.67	11.67	9	15	8	8	16	1
3	47	0	6	1	11	1066	1.21	1.21	16.20	16.20	11.06	11.06	9	15	10	5	15	1
3	47	0	6	1	12	1067	1.20	1.20	17.20	17.20	11.94	11.94	9	15	7	5	12	1
3	47	0	6	0	13	1068	1.26	1.26	18.80	18.80	11.84	11.84	15	15	8	5	13	1
3	47	0	6	0	14	1069	1.27	1.27	23.10	23.10	14.32	14.32	15	15	7	5	12	1
3	47	0	6	1	15	1070	1.18	1.18	16.60	16.60	11.92	11.92	9	15	7	5	12	1
3	47	0	6	0	16	1071	1.27	1.27	25.20	25.20	15.62	15.62	15	15	6	7	13	1
3	47	0	6	0	17	1072	1.30	1.30	20.50	20.50	12.13	12.13	15	15	7	5	12	1
3	47	0	6	1	18	1073	1.26	1.26	21.90	21.90	13.79	13.79	9	15	11	7	18	1
3	47	0	6	0	19	1074	1.20	1.20	17.80	17.80	12.36	12.36	15	15	8	5	13	1
3	47	0	6	1	20	1075	1.29	1.29	20.60	20.60	12.38	12.38	9	15	9	8	17	1
3	50	4	9	1	286	1117	1.43	1.43	28.00	28.00	13.69	13.69	27	21	7	7	14	1
3	50	4	9	0	287	1118	1.62	1.62	58.80	58.80	22.41	22.41	11	14	10	9	19	1
3	50	4	9	0	288	1119	1.54	1.54	34.80	34.80	14.67	14.67	63	8	11	8	20	1
3	50	4	10	0	289	1120	1.49	1.49	37.30	37.30	16.80	16.80	16	67	9	9	18	1
3	50	4	9	0	290	1121	1.65	1.65	75.00	75.00	27.55	27.55	27	18	9	9	18	1
3	50	4	10	1	291	1122	1.50	1.50	33.50	33.50	14.89	14.89	16	23	8	9	17	1
3	50	4	10	1	294	1123	1.57	1.57	25.20	25.20	10.22	10.22	25	23	10	7	17	1
3	50	4	10	0	295	1124	1.64	1.64	39.40	39.40	14.65	14.65	35	23	11	7	18	1
3	50	4	10	0	296	1125	1.36	1.36	33.40	33.40	18.06	18.06	13	23	10	11	21	1
3	50	4	9	0	297	1126	1.58	1.58	31.60	31.60	12.66	12.66	27	23	9	9	18	1
3	50	4	9	1	298	1127	1.45	1.45	28.50	28.50	13.56	13.56	42	13	11	11	24	1
3	50	4	9	1	299	1128	1.45	1.45	37.80	37.80	17.98	17.98	35	30	10	7	17	1
3	50	4	10	0	300	1129	1.40	1.40	31.60	31.60	16.12	16.12	15	41	9	9	18	1
3	50	4	10	0	301	1130	1.55	1.55	24.20	24.20	10.07	10.07	27	8	10	10	20	1
3	50	4	10	0	302	1131	1.47	1.47	35.00	35.00	16.20	16.20	10	23	10	9	19	1
3	50	4	9	0	303	1132	1.48	1.48	51.70	51.70	23.60	23.60	15	9	9	9	18	1
3	50	4	9	0	304	1133	1.49	1.49	31.80	31.80	14.32	14.32	32	23	11	11	24	1
3	50	4	9	0	305	1134	1.48	1.48	32.40	32.40	14.79	14.79	44	35	9	9	18	1
3	50	4	10	1	306	1135	1.41	1.41	32.40	32.40	16.30	16.30	27	47	9	9	18	1
3	50	4	10	0	307	1136	1.47	1.47	29.20	29.20	13.51	13.51	13	16	8	8	16	1
3	50	4	10	0	308	1137	1.55	1.55	36.40	36.40	15.15	15.15	43	12	11	11	23	1
3	50	4	10	0	309	1138	1.49	1.49	43.30	43.30	19.50	19.50	31	38	11	11	23	1
3	50	4	10	1	310	1139	1.47	1.47	29.80	29.80	13.79	13.79	27	32	10	11	21	1
3	50	4	10	0	311	1140	1.45	1.45	41.10	41.10	19.55	19.55	27	19	7	10	17	1
3	50	4	10	0	312	1141	1.52	1.52	55.70	55.70	24.11	24.11	7	9	8	9	17	1
3	51	0	6	1	42	1142	1.22	1.22	19.20	19.20	12.90	12.90	8	10	7	8	15	1
3	51	0	6	0	43	1143	1.19	1.19	18.70	18.70	13.21	13.21	11	15	9	5	14	1
3	51	0	6	0	44	1144	1.25	1.25	10.60	10.60	6.78	6.78	11	15	10	9	19	1
3	51	0	6	0	45	1145	1.21	1.21	18.90	18.90	12.91	12.91	11	15	7	5	12	1
3	51	0	6	0	46	1146	1.25	1.25	20.30	20.30	12.99	12.99	11	15	8	7	15	1
3	51	0	6	1	47	1147	1.21	1.21	18.60	18.60	12.70	12.70	8	15	8	3	11	1
3	51	0	6	0	48	1148	1.22	1.22	19.20	19.20	12.90	12.90	11	15	8	7	15	1
3	51	0	6	0	49	1149	1.30	1.30	32.50	32.50	19.23	19.23	11	15	8	7	15	1
3	51	0	6	1	50	1150	1.25	1.25	17.20	17.20	11.01	11.01	8	15	8	9	17	1
3	51	0	6	0	51	1151	1.24	1.24	19.20	19.20	12.49	12.49	11	15	8	4	12	1
3	51	0	6	0	52	1152	1.28	1.28	21.70	21.70	13.24	13.24	11	15	8	9	17	1
3	51	0	6	0	53	1153	1.20	1.20	18.00	18.00	12.50	12.50	11	15	9	8	17	1
3	51	0	6	1	54	1154	1.23	1.23	17.30	17.30	11.43	11.43	8	15	8	7	15	1
3	51	0	6	1	55	1155	1.28	1.28	22.00	22.00	13.43	13.43	8	15	10	10	20	1
3	51	0	6	1	56	1156	1.21	1.21	20.90	20.90	14.27	14.27	8	15	8	6	14	1
3	51	0	6	1	57	1157	1.20	1.20	16.10	16.10	11.18	11.18	8	15	8	7	15	1
3	51	0	6	0	58	1158	1.28	1.28	21.10	21.10	12.88	12.88	11	15	10	10	20	1
3	51	0	6	0	59	1159	1.17	1.17	15.40	15.40	11.25	11.25	11	15	9	6	15	1
3	51	0	6	1	60	1160	1.24	1.24	21.70	21.70	14.11	14.11	8	15	5	5	10	1
3	51	0	6	0	61	1161	1.21	1.21	18.20	18.20	12.43	12.43	11	15	9	8	17	1
3	51	0	6	0	62	1162	1.26	1.26	23.90	23.90	15.05	15.05	11	15	8	7	15	1
3	51	0	6	1	63	1163	1.26	1.26	21.80	21.80	13.73	13.73	8	15	8	7	15	1
3	52	1	7	0	103	1164	1.31	1.31	32.30	32.30	18.82	18.82	9	15	8	10	18	1
3	52	1	7	1	104	1165	1.32	1.32	26.00	26.00	14.92	14.92	17	14	10	7	17	1
3	52	1	6	1	106	1167	1.34	1.34	24.90	24.90	13.87	13.87	11	14	9	9	18	1
3	52	1	7	1	108	1170	1.18	1.18	17.50	17.50	12.57	12.57	13	14	9	7	16	1
3	52	1	6	0	109	1171	1.34	1.34	26.60	26.60	14.81	14.81	31	24	9	10	19	1
3	52	1	6	0	110	1172	1.32	1.32	27.50	27.50	15.78	15.78	31	13	11	10	21	1
3	52	1	7	1	111	1173	1.35	1.35	26.30	26.30	14.43	14.43	11	14	9	7	16	1
3	52	1	6	0	112	1174	1.25	1.25	19.80	19.80	12.67	12.67	31	23	8	8	16	1
3	52	1	7	0	114	1177	1.26	1.26	19.00	19.00	11.97	11.97	31	14	11	8	19	1
3	52	1	6	0	115	1178	1.46	1.46	28.90	28.90	13.56	13.56	4	13	9	8	17	1
3	52	1	6	0	116	1179	1.19	1.19	17.30	17.30	12.22	12.22	19	14	7	9	16	1
3	52	1	6	0	117	1180	1.30	1.30	22.50	22.50	13.31	13.31	31	14	9	10	19	1
3	52	1	7	1	118	1181	1.26	1.26	21.60	21.60	13.61	13.61	20	13	9	6	15	1
3	52	1	7	1	119	1182	1.45	1.45	42.70	42.70	20.31	20.31	22	15	9	7	16	1
3	52	1	7	0	120	1183	1.38	1.38	31.20	31.20	16.38	16.38	31	14	10	10	20	1
3	53	6	11	0	401	1184	1.57	1.57	37.10	37.10	15.05	15.05	34	13	10	10	20	1
3	53	6	11	1	402	1185	1.61	1.61	39.00	39.00	15.05	15.05	40	31	11	11	24	1
3	53	6	11	1	403	1186	1.58	1.58	59.10	59.10	23.67	23.67	5	38	9	8	17	1
3	53	6	12	0	404	1187	1.57	1.57	37.10	37.10	15.05	15.05	33	31	11	11	22	1
3	53	6	11	0	405	1188	1.63	1.63	41.00	41.00	15.43	15.43	21	34	11	11	24	1
3	53	6	11	0	406	1189	1.69	1.69	51.50	51.50	18.03	18.03	7	34	11	11	22	1
3	53	6	12	1	407	1190	1.41	1.41	25.00	25.00	12.57	12.57	22	16	10	8	18	1
3	53	6	12	0	408	1191	1.65	1.65	73.50	73.50	27.00	27.00	16	23	10	11	21	1
3	53	6	12	1	409	1192	1.68	1.68	72.60	72.60	25.72	25.72	7	60	10	9	19	1
3	53	6	12	1	410	1193	1.55	1.55	42.30	42.30	17.61	17.61	21	31	11	9	20	1
3	53	6	12	0	411	1194	1.61	1.61	44.70	44.70	17.24	17.24	32	46	10	11	21	1
3	53	6	12	0	412	1195	1.61	1.61	40.60	40.60	15.66	15.66	21	45	10	10	20	1
3	53	6	12	1	413	1196	1.56	1.56	56.60	56.60	23.26	23.26	18	13	11	10	21	1
3	53	6	12	1	414	1197	1.61	1.61	52.00	52.00	20.06	20.06	18	13	9	9	18	1
3	53	6	12	1	415	1198	1.70	1.70	59.70	59.70	20.66	20.66	22	13	11	10	21	1
3	53	6	11	0	416	1199	1.63	1.63	38.30	38.30	14.42	14.42	22	13	11	11	23	1
3	53	6	12	1	417	1200	1.55	1.55	47.00	47.00	19.56	19.56	37	51	11	11	23	1
3	53	6	12	0	418	1201	1.77	1.77	70.20	70.20	22.41	22.41	12	54	11	11	22	1
3	54	6	11	0	419	1202	1.68	1.68	50.70	50.70	17.96	17.96	19	18	10	10	20	1
3	54	6	11	1	420	1203	1.55	1.55	42.10	42.10	17.52	17.52	4	86	10	10	20	1
3	54	6	11	0	421	1204	1.71	1.71	44.80	44.80	15.32	15.32	29	35	10	8	18	1
3	54	6	12	1	422	1205	1.55	1.55	34.10	34.10	14.19	14.19	31	62	10	11	22	1
3	54	6	11	1	423	1206	1.67	1.67	48.50	48.50	17.39	17.39	19	34	10	10	20	1
3	54	6	11	0	424	1207	1.63	1.63	56.10	56.10	21.11	21.11	13	35	11	11	23	1
3	54	6	12	0	425	1208	1.78	1.78	50.50	50.50	15.94	15.94	43	12	11	11	22	1
3	54	6	12	0	426	1209	1.63	1.63	50.50	50.50	19.01	19.01	19	86	11	10	22	1
3	54	6	12	1	427	1210	1.69	1.69	48.50	48.50	16.98	16.98	19	35	9	10	19	1
3	54	6	12	0	428	1211	1.65	1.65	58.20	58.20	21.38	21.38	14	22	11	11	23	1
3	54	6	12	1	429	1212	1.51	1.51	64.10	64.10	28.11	28.11	7	10	8	9	17	1
3	54	6	12	1	430	1213	1.64	1.64	63.50	63.50	23.61	23.61	19	35	8	11	19	1
3	54	6	12	1	431	1214	1.51	1.51	67.90	67.90	29.78	29.78	10	8	8	11	19	1
3	54	6	12	1	432	1215	1.59	1.59	51.20	51.20	20.25	20.25	24	12	11	11	22	1
3	54	6	12	1	433	1216	1.59	1.59	39.10	39.10	15.47	15.47	10	22	11	10	21	1
3	54	6	11	0	434	1217	1.53	1.53	35.40	35.40	15.12	15.12	24	35	9	11	20	1
3	54	6	12	0	435	1218	1.65	1.65	80.70	80.70	29.64	29.64	19	30	11	11	23	1
3	54	6	12	1	436	1219	1.70	1.70	60.20	60.20	20.83	20.83	29	35	10	11	21	1
3	54	6	12	0	437	1220	1.49	1.49	30.00	30.00	13.51	13.51	9	34	11	11	23	1
3	56	3	9	0	241	1239	1.41	1.41	32.50	32.50	16.35	16.35	30	9	9	11	20	0
3	56	3	9	1	242	1240	1.41	1.41	35.40	35.40	17.81	17.81	22	22	10	11	22	0
3	56	3	9	0	243	1241	1.41	1.41	33.80	33.80	17.00	17.00	50	50	10	10	20	0
3	56	3	9	0	244	1242	1.42	1.42	30.90	30.90	15.32	15.32	37	37	9	8	17	0
3	56	3	9	1	245	1243	1.43	1.43	34.80	34.80	17.02	17.02	37	37	10	11	21	0
3	56	3	8	0	246	1244	1.35	1.35	23.30	23.30	12.78	12.78	30	30	10	10	20	0
3	56	3	9	0	247	1245	1.36	1.36	22.60	22.60	12.22	12.22	32	32	9	10	19	0
3	56	3	9	0	248	1246	1.41	1.37	29.40	29.40	15.66	15.66	50	50	11	11	23	0
3	56	3	9	0	249	1247	1.51	1.51	56.10	56.10	24.60	24.60	30	30	8	7	15	0
3	56	3	8	1	250	1248	1.42	1.42	38.20	38.20	18.94	18.94	37	37	10	11	21	1
3	56	3	9	1	251	1249	1.40	1.40	33.10	33.10	16.89	16.89	37	37	9	9	18	1
3	56	3	9	0	252	1250	1.35	1.35	23.90	23.90	13.11	13.11	24	24	9	9	18	1
3	56	3	9	1	253	1251	1.44	1.44	25.30	25.30	12.20	12.20	37	37	10	8	18	1
3	56	3	8	1	254	1252	1.58	1.58	56.40	56.40	22.59	22.59	37	37	10	10	20	1
3	56	3	9	1	255	1253	1.50	1.50	36.30	36.30	16.13	16.13	37	37	9	8	17	1
3	56	3	9	1	256	1254	1.29	1.29	29.50	29.50	17.73	17.73	26	26	9	9	18	1
3	56	3	8	1	257	1255	1.33	1.33	23.20	23.20	13.12	13.12	29	29	11	11	23	1
3	56	3	9	0	258	1256	1.40	1.40	44.00	44.00	22.45	22.45	22	22	7	8	15	1
3	57	2	8	1	161	1260	1.38	1.38	27.00	27.00	14.18	14.18	19	19	8	8	16	1
3	57	2	8	1	162	1261	1.30	1.30	35.80	35.80	21.18	21.18	19	25	10	7	17	1
3	57	2	7	1	164	1263	1.40	1.40	24.90	24.90	12.70	12.70	19	25	8	10	16	1
3	57	2	7	0	165	1264	1.31	1.31	22.40	22.40	13.05	13.05	13	21	9	11	20	1
3	57	2	8	0	166	1265	1.53	1.53	47.70	47.70	20.38	20.38	17	16	9	7	16	1
3	57	2	7	1	167	1266	1.35	1.35	37.30	37.30	20.47	20.47	19	21	8	10	18	1
3	57	2	8	0	168	1267	1.39	1.39	24.90	24.90	12.89	12.89	17	18	9	9	18	1
3	57	2	7	0	169	1268	1.35	1.35	29.50	29.50	16.19	16.19	28	21	8	9	17	1
3	57	2	8	0	170	1269	1.39	1.39	24.80	24.80	12.84	12.84	10	28	9	9	18	0
3	57	2	8	0	171	1270	1.35	1.35	32.50	32.50	17.83	17.83	17	16	8	8	16	0
3	57	2	8	1	172	1271	1.35	1.35	25.20	25.20	13.83	13.83	12	13	10	10	20	0
3	57	2	7	0	173	1272	1.35	1.35	23.10	23.10	12.67	12.67	17	21	8	8	16	0
3	57	2	7	0	174	1273	1.34	1.34	26.30	26.30	14.65	14.65	18	15	9	7	16	0
3	57	2	8	1	175	1274	1.41	1.41	43.50	43.50	21.88	21.88	19	21	10	8	18	0
3	57	2	8	0	176	1275	1.45	1.45	26.60	26.60	12.65	12.65	28	21	6	9	15	0
3	57	2	8	0	177	1276	1.37	1.37	36.80	36.80	19.61	19.61	25	43	10	8	18	0
3	57	2	8	0	178	1277	1.32	1.32	25.80	25.80	14.81	14.81	13	26	7	6	13	0
3	57	2	8	1	179	1278	1.36	1.36	23.40	23.40	12.65	12.65	19	28	9	7	16	0
3	57	2	8	1	180	1279	1.39	1.39	26.60	26.60	13.77	13.77	5	10	10	8	18	0
3	58	2	8	1	181	1280	1.46	1.46	42.00	42.00	19.70	19.70	15	8	8	8	16	0
3	58	2	8	1	182	1281	1.38	1.38	30.80	30.80	16.17	16.17	16	8	10	7	17	0
3	58	2	8	0	183	1282	1.47	1.47	35.00	35.00	16.20	16.20	9	12	9	7	16	0
3	58	2	7	0	184	1283	1.44	1.44	33.60	33.60	16.20	16.20	12	17	8	10	16	0
3	58	2	7	0	185	1284	1.29	1.29	20.80	20.80	12.50	12.50	26	17	9	11	20	0
3	58	2	8	1	186	1285	1.36	1.36	32.00	32.00	17.30	17.30	10	30	9	7	16	0
3	58	2	7	0	187	1286	1.44	1.44	29.00	29.00	13.99	13.99	10	17	8	10	18	0
3	58	2	8	0	188	1287	1.40	1.40	27.90	27.90	14.23	14.23	11	13	9	9	18	0
3	58	2	7	0	189	1288	1.40	1.40	26.90	26.90	13.72	13.72	26	6	8	9	17	0
3	58	2	8	1	190	1289	1.43	1.43	32.50	32.50	15.89	15.89	10	34	9	9	18	1
3	58	2	8	1	191	1290	1.44	1.44	50.40	50.40	24.31	24.31	15	6	8	8	16	1
3	58	2	8	0	192	1291	1.43	1.43	36.40	36.40	17.80	17.80	21	17	10	10	20	1
3	58	2	7	1	193	1292	1.32	1.32	29.40	29.40	16.87	16.87	20	17	8	8	16	1
3	58	2	7	0	194	1293	1.38	1.38	26.80	26.80	14.07	14.07	15	24	9	7	16	1
3	58	2	8	0	195	1294	1.30	1.30	22.00	22.00	13.02	13.02	24	18	10	8	18	1
3	58	2	8	0	196	1295	1.38	1.38	32.70	32.70	17.17	17.17	4	34	6	9	15	1
3	58	2	8	0	197	1296	1.42	1.42	38.50	38.50	19.09	19.09	15	3	10	8	18	1
3	58	2	8	1	198	1297	1.32	1.32	20.10	20.10	11.54	11.54	12	12	7	6	13	1
3	58	2	8	1	199	1298	1.39	1.39	28.60	28.60	14.80	14.80	18	24	9	7	16	1
3	58	2	8	1	200	1299	1.38	1.38	27.40	27.40	14.39	14.39	10	24	10	8	18	1
3	58	2	8	1	201	1300	1.34	1.34	30.20	30.20	16.82	16.82	20	17	8	8	16	1
3	59	5	11	1	381	1301	1.63	1.63	56.80	56.80	21.38	21.38	12	17	10	9	19	1
3	59	5	10	0	382	1302	1.64	1.64	84.00	84.00	31.23	31.23	6	25	10	10	20	1
3	59	5	11	1	384	1304	1.65	1.65	51.70	51.70	18.99	18.99	28	25	11	11	23	1
3	59	5	10	0	385	1305	1.63	1.63	42.70	42.70	16.07	16.07	65	26	11	11	24	1
3	59	5	11	0	386	1306	1.61	1.61	51.80	51.80	19.98	19.98	11	77	10	11	22	1
3	59	5	11	1	387	1307	1.58	1.58	35.40	35.40	14.18	14.18	20	13	9	7	16	1
3	59	5	11	1	388	1308	1.54	1.54	39.90	39.90	16.82	16.82	29	15	10	10	20	1
3	59	5	10	0	389	1309	1.53	1.53	43.50	43.50	18.58	18.58	21	20	11	11	23	1
3	59	5	11	1	390	1310	1.66	1.66	63.00	63.00	22.86	22.86	12	34	10	10	20	1
3	59	5	11	0	391	1311	1.63	1.63	41.00	41.00	15.43	15.43	72	10	11	11	23	1
3	59	5	10	1	392	1312	1.58	1.58	41.30	41.30	16.54	16.54	29	25	10	10	20	1
3	59	5	11	0	393	1313	1.39	1.39	24.60	24.60	12.73	12.73	25	25	11	11	24	1
3	59	5	11	0	394	1314	1.54	1.54	49.30	49.30	20.79	20.79	29	51	10	10	20	1
3	59	5	11	1	395	1315	1.56	1.56	38.90	38.90	15.98	15.98	20	25	9	8	17	1
3	59	5	10	1	396	1316	1.68	1.68	66.30	66.30	23.49	23.49	29	25	11	10	21	1
3	59	5	11	0	397	1317	1.46	1.46	26.30	26.30	12.34	12.34	29	22	10	10	20	1
3	59	5	11	1	398	1318	1.70	1.70	65.50	65.50	22.66	22.66	29	15	10	10	20	1
3	59	5	10	0	399	1319	1.52	1.52	31.50	31.50	13.63	13.63	52	15	10	10	20	1
3	61	2	8	1	141	1339	1.43	1.43	50.20	50.20	24.55	24.55	12	25	7	7	14	0
3	61	2	8	1	142	1340	1.30	1.30	24.00	24.00	14.20	14.20	12	12	8	8	16	0
3	61	2	8	0	143	1341	1.41	1.41	45.20	45.20	0.00	0.00	6	19	10	8	18	0
3	61	2	7	1	144	1342	1.39	1.39	24.70	24.70	12.78	12.78	10	20	9	11	20	0
3	61	2	7	0	145	1343	1.40	1.40	29.10	29.10	14.85	14.85	12	10	9	9	18	0
3	61	2	8	0	146	1344	1.45	1.45	26.10	26.10	12.41	12.41	23	16	9	9	18	0
3	61	2	7	1	147	1345	1.38	1.38	25.00	25.00	13.13	13.13	12	51	10	10	20	0
3	61	2	8	1	148	1346	1.40	1.40	30.90	30.90	15.77	15.77	10	20	9	9	18	1
3	61	2	7	1	149	1347	1.34	1.34	20.10	20.10	11.19	11.19	12	18	8	11	19	1
3	61	2	8	1	150	1348	1.42	1.42	26.00	26.00	12.89	12.89	12	28	11	8	19	1
3	61	2	8	0	151	1349	1.30	1.30	20.70	20.70	12.25	12.25	23	10	11	11	24	1
3	61	2	8	0	152	1350	1.41	1.41	31.10	31.10	15.64	15.64	19	19	11	11	22	1
3	61	2	7	1	153	1351	1.40	1.40	30.80	30.80	15.71	15.71	12	21	11	8	19	1
3	61	2	7	0	154	1352	1.40	1.40	30.80	30.80	15.71	15.71	12	28	9	8	17	1
3	61	2	8	0	155	1353	1.39	1.39	30.90	30.90	15.99	15.99	7	19	9	10	19	1
3	61	2	8	1	156	1354	1.40	1.40	25.50	25.50	13.01	13.01	12	13	8	10	18	1
3	61	2	8	1	157	1355	1.43	1.43	30.70	30.70	15.01	15.01	12	24	11	11	22	1
3	61	2	8	1	158	1356	1.38	1.38	23.90	23.90	12.55	12.55	12	30	10	8	18	1
3	61	2	8	0	159	1357	1.35	1.35	30.90	30.90	16.95	16.95	12	14	11	11	22	1
3	61	2	8	0	160	1358	1.49	1.49	49.10	49.10	22.12	22.12	7	16	9	9	18	1
3	62	0	6	0	22	1359	1.34	1.34	21.70	21.70	12.09	12.09	8	12	11	11	24	1
3	62	0	6	0	23	1360	1.30	1.30	20.00	20.00	11.83	11.83	11	15	9	10	19	1
3	62	0	6	1	25	1361	1.18	1.18	14.70	14.70	10.56	10.56	11	15	11	10	21	1
3	62	0	6	0		1362	1.20	1.20	18.50	18.50	12.85	12.85	11	15	9	9	18	1
3	62	0	6	1	27	1363	1.23	1.23	18.20	18.20	12.03	12.03	11	15	9	10	19	1
3	62	0	6	1	28	1364	1.26	1.26	23.90	23.90	15.05	15.05	8	15	11	11	22	1
3	62	0	6	0	29	1365	1.24	1.24	18.40	18.40	11.97	11.97	11	15	9	10	19	1
3	62	0	6	1	30	1366	1.24	1.24	19.10	19.10	12.42	12.42	11	15	9	10	19	1
3	62	0	6	0	31	1367	1.18	1.18	16.10	16.10	11.56	11.56	8	15	7	10	17	1
3	62	0	6	0	32	1368	1.41	1.41	36.60	36.60	18.41	18.41	11	15	9	10	19	1
3	62	0	6	0	33	1369	1.25	1.25	20.30	20.30	12.99	12.99	11	15	9	10	19	1
3	62	0	6	0	34	1370	1.30	1.30	27.50	27.50	16.27	16.27	11	15	9	8	17	1
3	62	0	6	1	35	1371	1.27	1.27	21.90	21.90	13.58	13.58	8	15	11	11	22	1
3	62	0	6	1	36	1372	1.24	1.24	22.50	22.50	14.63	14.63	8	15	9	10	19	1
3	62	0	6	1	37	1373	1.17	1.17	16.90	16.90	12.35	12.35	8	15	9	10	19	1
3	62	0	6	1	38	1374	1.27	1.27	18.00	18.00	11.16	11.16	8	15	9	10	19	1
3	62	0	6	0	40	1375	1.26	1.26	26.00	26.00	16.38	16.38	11	15	9	10	19	1
3	62	0	6	0	41	1376	1.22	1.22	18.90	18.90	12.70	12.70	11	15	10	10	20	1
3	63	1	7	1	84	1378	1.53	1.53	29.20	29.20	12.47	12.47	16	15	9	8	17	1
3	63	1	7	1	85	1379	1.40	1.40	44.60	44.60	22.76	22.76	16	12	9	8	17	1
3	63	1	6	1	86	1380	1.40	1.40	34.10	34.10	17.40	17.40	14	15	9	8	17	1
3	63	1	6	0	87	1381	1.36	1.36	25.80	25.80	13.95	13.95	18	15	10	10	20	1
3	63	1	7	1	88	1382	1.32	1.32	25.80	25.80	14.81	14.81	16	24	11	9	20	1
3	63	1	6	0	91	1385	1.30	1.30	28.50	28.50	16.86	16.86	4	19	9	8	17	1
